# Supplementary material for: Genome-wide identification of enhancers and transcription factors regulating the myogenic differentiation of bovine satellite cells
Source: BMC Genomics. 2021 Dec 16;22:901. doi: 10.1186/s12864-021-08224-7 (PMC8675486; doi:10.1186/s12864-021-08224-7)
Supplement: Supplementary file 2 — Additional file 2. H3K27ac peaks specific to before-differentiation bovine satellite cells [file 12864_2021_8224_MOESM2_ESM.xlsx]

## Sheet: BD_s
chr1	273812	273981
chr1	336588	336735
chr1	477607	477829
chr1	541442	541511
chr1	596668	596768
chr1	600610	600790
chr1	670382	670549
chr1	969859	970027
chr1	1000649	1000811
chr1	1328902	1329062
chr1	2046799	2047136
chr1	2095010	2095122
chr1	2766407	2766569
chr1	3128983	3129141
chr1	3161678	3161916
chr1	3575334	3575527
chr1	3621496	3621683
chr1	4127110	4127272
chr1	5527707	5527893
chr1	7299289	7299420
chr1	16026265	16026386
chr1	17075969	17076124
chr1	17673948	17674144
chr1	21566039	21566201
chr1	22966681	22966909
chr1	33725781	33725991
chr1	43137828	43137988
chr1	44069324	44069561
chr1	44481851	44482127
chr1	52470181	52470337
chr1	60388074	60388215
chr1	64100976	64101138
chr1	64517545	64517651
chr1	65466153	65466307
chr1	66049640	66049786
chr1	66988272	66988463
chr1	67854973	67855142
chr1	67859891	67860007
chr1	68018259	68018386
chr1	68059599	68059834
chr1	68090530	68090708
chr1	68459766	68460039
chr1	69511152	69511305
chr1	70626002	70626229
chr1	70640010	70640251
chr1	70800764	70801042
chr1	71471742	71471909
chr1	71488746	71488892
chr1	71497288	71497423
chr1	72064571	72064716
chr1	72466909	72467079
chr1	72762122	72762278
chr1	73416055	73416197
chr1	80427570	80427732
chr1	81538400	81538544
chr1	81579239	81579332
chr1	81719445	81719609
chr1	82418954	82419101
chr1	82433762	82433846
chr1	82512357	82512571
chr1	82524828	82524940
chr1	82567119	82567343
chr1	82755468	82755701
chr1	83608401	83608737
chr1	84312863	84313185
chr1	87420325	87420440
chr1	87506846	87506974
chr1	87730673	87730840
chr1	88467549	88467777
chr1	90299730	90299890
chr1	93856344	93856534
chr1	96379701	96379915
chr1	97607884	97607996
chr1	102987653	102987837
chr1	107322118	107322357
chr1	107641116	107641334
chr1	108523235	108523393
chr1	108694390	108694564
chr1	110114347	110114462
chr1	110491928	110492231
chr1	116610554	116610722
chr1	116678931	116679093
chr1	119207004	119207300
chr1	120935730	120935886
chr1	121132662	121132838
chr1	126678681	126678886
chr1	127549062	127549222
chr1	127694621	127694770
chr1	127862883	127863091
chr1	127880465	127880578
chr1	128371129	128371274
chr1	129342624	129342805
chr1	129988060	129988245
chr1	129988742	129988868
chr1	130033548	130033683
chr1	130698417	130698551
chr1	130757054	130757259
chr1	131405814	131405929
chr1	131785850	131785956
chr1	133024145	133024303
chr1	134103392	134103634
chr1	134210812	134210974
chr1	134618688	134618844
chr1	134658570	134658675
chr1	134944645	134944807
chr1	134981848	134981976
chr1	135381953	135382314
chr1	135664133	135664295
chr1	135712929	135713129
chr1	136010793	136010955
chr1	138647417	138647541
chr1	138851913	138852055
chr1	139450065	139450245
chr1	139450939	139451127
chr1	139455403	139455565
chr1	139475965	139476132
chr1	141339498	141339660
chr1	141982141	141982299
chr1	142062589	142062766
chr1	142069315	142069539
chr1	142099987	142100152
chr1	142151277	142151505
chr1	142201696	142201807
chr1	142401343	142401637
chr1	142492388	142492410
chr1	142704573	142704730
chr1	142708854	142709039
chr1	142760073	142760448
chr1	142821981	142822130
chr1	143082342	143082707
chr1	143174530	143174657
chr1	143338812	143338893
chr1	143371721	143371871
chr1	143551316	143551441
chr1	143655091	143655273
chr1	143722380	143722597
chr1	143762468	143762641
chr1	143815211	143815365
chr1	143916930	143916984
chr1	143930916	143931078
chr1	143977165	143977355
chr1	144085132	144085280
chr1	144166662	144167059
chr1	144167298	144167481
chr1	144337950	144338249
chr1	144385533	144385551
chr1	144416932	144417175
chr1	144713946	144714138
chr1	144799815	144800017
chr1	144812445	144812618
chr1	144840631	144840919
chr1	144852126	144852245
chr1	144863974	144864141
chr1	144955724	144955895
chr1	144970179	144970401
chr1	144980850	144981098
chr1	145028086	145028248
chr1	145209624	145209798
chr1	145385191	145385229
chr1	145437376	145437700
chr1	145648400	145648581
chr1	145662688	145662851
chr1	145669054	145669126
chr1	145748364	145748535
chr1	145786116	145786277
chr1	145791781	145792147
chr1	145794191	145794386
chr1	145802757	145802927
chr1	145955641	145955816
chr1	146939949	146940235
chr1	146994086	146994263
chr1	146995132	146995313
chr1	147016427	147016592
chr1	148310484	148310711
chr1	148329354	148329526
chr1	148380947	148381170
chr1	148472201	148472307
chr1	148667718	148668085
chr1	148800860	148801024
chr1	148911933	148912202
chr1	148951530	148951705
chr1	149136490	149136729
chr1	149352521	149352684
chr1	150493093	150493254
chr1	150667008	150667185
chr1	150739107	150739332
chr1	150762594	150762718
chr1	150816598	150816765
chr1	150895125	150895274
chr1	151149600	151149747
chr1	151318360	151318488
chr1	151370414	151370589
chr1	151510970	151511141
chr1	151563215	151563377
chr1	151668690	151668867
chr1	151675328	151675578
chr1	152263275	152263433
chr1	152320312	152320552
chr1	152326742	152327097
chr1	152422595	152422757
chr1	152834703	152834865
chr1	153042548	153042713
chr1	153156902	153157112
chr1	153221871	153222033
chr1	153232993	153233079
chr1	153246516	153246678
chr1	153385531	153385663
chr1	153446066	153446399
chr1	153452251	153452413
chr1	153522143	153522409
chr1	153850603	153850769
chr1	153911151	153911478
chr1	154237438	154237603
chr1	154273794	154273959
chr1	154439707	154439897
chr1	154734558	154734679
chr1	154790898	154790984
chr1	155076608	155076747
chr1	155089950	155090126
chr1	155120641	155120872
chr1	155162729	155162908
chr1	155686684	155686861
chr1	156074844	156075008
chr1	156124675	156124852
chr1	156615742	156615855
chr1	156671366	156671553
chr1	156786912	156787072
chr1	157035020	157035194
chr1	157124200	157124364
chr1	157299405	157299500
chr1	157467391	157467536
chr1	157747161	157747319
chr1	158472980	158473161
chr1	158482874	158483012
chr10	382635	382733
chr10	489984	490140
chr10	1141977	1142154
chr10	1924039	1924323
chr10	2274340	2274526
chr10	2595387	2595548
chr10	2759810	2759963
chr10	2867737	2867894
chr10	3484222	3484379
chr10	3771849	3772233
chr10	4022480	4022851
chr10	5117850	5118048
chr10	5340797	5340943
chr10	6165266	6165445
chr10	6284874	6285072
chr10	6436387	6436562
chr10	6508012	6508179
chr10	6760864	6761030
chr10	7369244	7369406
chr10	7450567	7450729
chr10	7588087	7588269
chr10	7843654	7843883
chr10	8044135	8044423
chr10	8198997	8199148
chr10	8389371	8389533
chr10	8434654	8434742
chr10	8539499	8539626
chr10	8778594	8778807
chr10	8916246	8916406
chr10	9083831	9083958
chr10	9564766	9564934
chr10	9656555	9656883
chr10	9695797	9696001
chr10	9924871	9924993
chr10	10227900	10228122
chr10	10767371	10767543
chr10	10811636	10811798
chr10	10859202	10859362
chr10	11056423	11056591
chr10	11894104	11894290
chr10	12152705	12152871
chr10	12326456	12326718
chr10	12840462	12840692
chr10	13012517	13012682
chr10	13058135	13058259
chr10	13423319	13423370
chr10	13504995	13505153
chr10	13545962	13546239
chr10	13575744	13575970
chr10	13582528	13582691
chr10	13668272	13668432
chr10	14893648	14893823
chr10	15253219	15253370
chr10	15394957	15395158
chr10	16198886	16199036
chr10	16262125	16262234
chr10	16358523	16358707
chr10	16477602	16477826
chr10	16705330	16705469
chr10	16766463	16766604
chr10	16901694	16901900
chr10	17008185	17008337
chr10	17020923	17021089
chr10	17058743	17058908
chr10	17230342	17230511
chr10	17242192	17242374
chr10	18083333	18083615
chr10	20125537	20125715
chr10	20125848	20125991
chr10	20128370	20128545
chr10	20578809	20578981
chr10	20615589	20615717
chr10	20663789	20663935
chr10	20734033	20734256
chr10	20883771	20883925
chr10	21793709	21793888
chr10	21999143	21999448
chr10	22317561	22317719
chr10	22611414	22611569
chr10	23012540	23012703
chr10	24797447	24797616
chr10	25148965	25149116
chr10	25192176	25192308
chr10	25866006	25866203
chr10	26877174	26877258
chr10	27908188	27908288
chr10	28285605	28285772
chr10	29040570	29040635
chr10	33662693	33662713
chr10	34548631	34548766
chr10	35163016	35163333
chr10	36061086	36061245
chr10	36450610	36450876
chr10	36484667	36484810
chr10	36487145	36487415
chr10	36944244	36944324
chr10	36964488	36964763
chr10	37229303	37229413
chr10	37544701	37544818
chr10	37724447	37724613
chr10	37967055	37967218
chr10	37977243	37977405
chr10	38024813	38024949
chr10	41650946	41651083
chr10	44311868	44312059
chr10	44808106	44808262
chr10	45189687	45189839
chr10	45319917	45320079
chr10	45795372	45795548
chr10	46352911	46353044
chr10	46387231	46387405
chr10	47126260	47126447
chr10	47309915	47310086
chr10	49469885	49470054
chr10	52351204	52351354
chr10	52769281	52769508
chr10	52988960	52989122
chr10	54884340	54884477
chr10	57979131	57979263
chr10	59177197	59177411
chr10	65001304	65001615
chr10	65361245	65361426
chr10	65428190	65428308
chr10	67270432	67270666
chr10	67405653	67405877
chr10	75889918	75890110
chr10	76323454	76323564
chr10	76856145	76856333
chr10	76869599	76869763
chr10	76939461	76939699
chr10	76956884	76957064
chr10	77197812	77197975
chr10	79356782	79357031
chr10	79373990	79374152
chr10	79426585	79426736
chr10	79586864	79586989
chr10	80423467	80423720
chr10	80448186	80448308
chr10	80675022	80675224
chr10	80696089	80696262
chr10	80720196	80720411
chr10	80753838	80754090
chr10	80844114	80844282
chr10	81263544	81263837
chr10	81396638	81396854
chr10	81681106	81681514
chr10	81823348	81823600
chr10	83638986	83639141
chr10	84045389	84045591
chr10	84294297	84294589
chr10	84387454	84387605
chr10	84468372	84468559
chr10	85071480	85071729
chr10	85565848	85565951
chr10	85812164	85812335
chr10	85822237	85822396
chr10	85837940	85838218
chr10	85840303	85840663
chr10	85845984	85846389
chr10	85858947	85859146
chr10	85872541	85872941
chr10	85881765	85882105
chr10	85887419	85887590
chr10	85890663	85890939
chr10	85891423	85891655
chr10	86489515	86489607
chr10	86550734	86550896
chr10	86621108	86621259
chr10	86622057	86622220
chr10	87261224	87261419
chr10	87820432	87820658
chr10	88282844	88282993
chr10	88312081	88312237
chr10	88434714	88434830
chr10	89041279	89041529
chr10	89058994	89059097
chr10	89562374	89562521
chr10	98618330	98618480
chr10	99034012	99034182
chr10	99101024	99101193
chr10	99471352	99471508
chr10	99486618	99486764
chr10	99517300	99517449
chr10	100054955	100055119
chr10	100202714	100202946
chr10	100594651	100594872
chr10	100666678	100666783
chr10	100774185	100774373
chr10	101074019	101074370
chr10	101175376	101175550
chr10	101291518	101291711
chr10	101409647	101409807
chr10	101678127	101678369
chr10	101929506	101929616
chr10	101992404	101992679
chr10	102005186	102005383
chr10	102244568	102244670
chr10	102249798	102249999
chr10	102585484	102585664
chr10	102820879	102821045
chr10	103079361	103079523
chr11	291807	291962
chr11	630468	630715
chr11	765739	765864
chr11	787913	788089
chr11	1247052	1247227
chr11	1498841	1499002
chr11	1585568	1585770
chr11	1796679	1796841
chr11	1929549	1929709
chr11	2045933	2046102
chr11	2547329	2547547
chr11	2694816	2694982
chr11	2744178	2744501
chr11	3848772	3848910
chr11	4144731	4144891
chr11	4540440	4540662
chr11	4557564	4557804
chr11	4576918	4577059
chr11	4582683	4582843
chr11	4875790	4875952
chr11	4900693	4900855
chr11	5002165	5002361
chr11	6012701	6012994
chr11	6057348	6057510
chr11	6087801	6087985
chr11	6173712	6173941
chr11	6217731	6217853
chr11	6488460	6488654
chr11	6673830	6673977
chr11	7394835	7394997
chr11	8925273	8925460
chr11	9022653	9022753
chr11	9166442	9166574
chr11	9762426	9762610
chr11	10745052	10745242
chr11	11382360	11382524
chr11	11470054	11470237
chr11	11499902	11500064
chr11	11886625	11886774
chr11	12417676	12418086
chr11	12673148	12673334
chr11	12870066	12870208
chr11	12920536	12920740
chr11	12969097	12969264
chr11	13011487	13011788
chr11	13031595	13031773
chr11	13055368	13055537
chr11	13062736	13062917
chr11	13070761	13071013
chr11	14203725	14203843
chr11	14256113	14256239
chr11	15500029	15500205
chr11	17219012	17219155
chr11	17628921	17629101
chr11	21021507	21021671
chr11	24545283	24545474
chr11	24960305	24960418
chr11	25100062	25100224
chr11	25284832	25284986
chr11	25341829	25341996
chr11	26058919	26059074
chr11	26080391	26080558
chr11	27475063	27475275
chr11	28176714	28176913
chr11	28384520	28384682
chr11	28512204	28512392
chr11	29252338	29252486
chr11	29433691	29433855
chr11	29459621	29459635
chr11	29540484	29540728
chr11	29541184	29541479
chr11	29652409	29652554
chr11	33568167	33568240
chr11	37345086	37345262
chr11	37377203	37377394
chr11	37383687	37383814
chr11	43027459	43027725
chr11	43235488	43235631
chr11	43259174	43259349
chr11	44381880	44382059
chr11	44492097	44492213
chr11	44510119	44510260
chr11	44654146	44654286
chr11	44789565	44789685
chr11	45767081	45767420
chr11	46116701	46116860
chr11	46473703	46473887
chr11	46865179	46865361
chr11	47341574	47341747
chr11	47933496	47933670
chr11	48642835	48643014
chr11	48772531	48772747
chr11	48785229	48785482
chr11	49075685	49075806
chr11	49338076	49338267
chr11	49654563	49654688
chr11	53803445	53803649
chr11	55650007	55650143
chr11	56750352	56750647
chr11	57471505	57471622
chr11	61079061	61079209
chr11	61274693	61274867
chr11	62022815	62023056
chr11	63629600	63629803
chr11	67282075	67282253
chr11	68933318	68933480
chr11	69516512	69516694
chr11	69591791	69591935
chr11	70503586	70503727
chr11	70514002	70514312
chr11	70641330	70641538
chr11	70769299	70769472
chr11	70840666	70841007
chr11	71720441	71720567
chr11	72185076	72185237
chr11	72428756	72428975
chr11	72595715	72595894
chr11	72884934	72885096
chr11	72904895	72905056
chr11	72991642	72991829
chr11	73218068	73218281
chr11	73311421	73311664
chr11	73460869	73461038
chr11	73646916	73647064
chr11	73923177	73923300
chr11	74074354	74074447
chr11	74109545	74109702
chr11	74248269	74248416
chr11	74390697	74390909
chr11	74931609	74931794
chr11	75036488	75036650
chr11	75631016	75631151
chr11	78250823	78251079
chr11	78442550	78442796
chr11	78657331	78657558
chr11	78917804	78917940
chr11	78934547	78934780
chr11	78945331	78945411
chr11	79035968	79036052
chr11	80331177	80331350
chr11	82139842	82140119
chr11	82468336	82468496
chr11	82573048	82573216
chr11	82881848	82881936
chr11	85647098	85647234
chr11	86098815	86098967
chr11	86131113	86131272
chr11	86175617	86175779
chr11	86828123	86828214
chr11	87001130	87001292
chr11	87030998	87031202
chr11	87109897	87109918
chr11	87190935	87191105
chr11	87241364	87241456
chr11	87276279	87276420
chr11	87276955	87277117
chr11	87296294	87296452
chr11	87419034	87419215
chr11	87747635	87747797
chr11	87964031	87964207
chr11	88091696	88091897
chr11	88102956	88103229
chr11	88161792	88161970
chr11	88444172	88444325
chr11	88612460	88612652
chr11	88680391	88680561
chr11	88852351	88852458
chr11	88925253	88925417
chr11	89307514	89307676
chr11	89899490	89899652
chr11	89911011	89911353
chr11	89915495	89915729
chr11	89946478	89946621
chr11	90032509	90032673
chr11	90109107	90109261
chr11	90372508	90372705
chr11	91539821	91539991
chr11	91681100	91681251
chr11	92536873	92536973
chr11	92542632	92542834
chr11	92721861	92722035
chr11	93214853	93215019
chr11	94269451	94269672
chr11	94555944	94556122
chr11	94557206	94557378
chr11	94575235	94575574
chr11	95350137	95350302
chr11	95404211	95404399
chr11	95469221	95469426
chr11	96289605	96289888
chr11	96835072	96835399
chr11	96889091	96889242
chr11	97129192	97129354
chr11	97153475	97153651
chr11	97168453	97168633
chr11	97202025	97202204
chr11	97488294	97488678
chr11	97493370	97493502
chr11	97653961	97654548
chr11	97971866	97972146
chr11	98113247	98113419
chr11	98226571	98226741
chr11	98238717	98238973
chr11	98451980	98452162
chr11	98464418	98464514
chr11	98616154	98616249
chr11	98621666	98621869
chr11	98635095	98635283
chr11	98638215	98638570
chr11	98641928	98642560
chr11	98731116	98731235
chr11	98770737	98770899
chr11	98963180	98963373
chr11	99036150	99036339
chr11	99236227	99236446
chr11	99438018	99438150
chr11	99566970	99567182
chr11	99813528	99813735
chr11	100061424	100061773
chr11	100146682	100146862
chr11	100146992	100147138
chr11	100470835	100470997
chr11	100553538	100553741
chr11	100846949	100847242
chr11	101090146	101090330
chr11	101104015	101104174
chr11	101202221	101202433
chr11	101305386	101305576
chr11	101340243	101340356
chr11	101342486	101342610
chr11	101505171	101505401
chr11	101547091	101547271
chr11	101549970	101550133
chr11	101863393	101863630
chr11	101934895	101935033
chr11	102044866	102045054
chr11	102075183	102075337
chr11	102085379	102085685
chr11	102120746	102120904
chr11	102149546	102149694
chr11	102155357	102155521
chr11	102213230	102213398
chr11	102267259	102267427
chr11	102601603	102601810
chr11	102711704	102711874
chr11	102815351	102815627
chr11	102855337	102855430
chr11	102895261	102895544
chr11	103049359	103049558
chr11	103058721	103059047
chr11	103059609	103060052
chr11	103177436	103177580
chr11	103715749	103716000
chr11	104151101	104151268
chr11	104664574	104664736
chr11	105131584	105132035
chr11	105140042	105140206
chr11	105196953	105197254
chr11	105209845	105210537
chr11	105222697	105222932
chr11	105226391	105226663
chr11	105230133	105230350
chr11	105382854	105383054
chr11	105383983	105384246
chr11	105395859	105396117
chr11	105396331	105397426
chr11	105397734	105398490
chr11	105440460	105440637
chr11	105596308	105596481
chr11	105618600	105618722
chr11	105937212	105937383
chr11	106870968	106871167
chr12	1828909	1829103
chr12	2331022	2331326
chr12	2467315	2467523
chr12	8326727	8326749
chr12	10327539	10327656
chr12	10703544	10703720
chr12	10829189	10829470
chr12	11644516	11644678
chr12	11671946	11672104
chr12	11968322	11968484
chr12	12497924	12498144
chr12	12654393	12654528
chr12	13293894	13294111
chr12	13451600	13451719
chr12	13459114	13459288
chr12	13509811	13509964
chr12	13592851	13593031
chr12	13718405	13718517
chr12	14003568	14003734
chr12	15067305	15067476
chr12	15117068	15117180
chr12	15199817	15199887
chr12	15693259	15693514
chr12	15909375	15909521
chr12	16048233	16048395
chr12	16358496	16358658
chr12	18915655	18915943
chr12	20182079	20182243
chr12	20424424	20424576
chr12	20651305	20651385
chr12	21175683	21175845
chr12	21358242	21358506
chr12	21423468	21423642
chr12	21645331	21645493
chr12	22048021	22048183
chr12	22130587	22130749
chr12	22206953	22207115
chr12	24171278	24171475
chr12	24547481	24547799
chr12	25688778	25688962
chr12	28006214	28006385
chr12	28848198	28848562
chr12	29948035	29948238
chr12	30073778	30073944
chr12	30098643	30098851
chr12	30580041	30580203
chr12	30680709	30680853
chr12	31065956	31066193
chr12	31456381	31456504
chr12	31538582	31538705
chr12	31769947	31770127
chr12	31844082	31844217
chr12	32274924	32275123
chr12	32730426	32730618
chr12	32788547	32788791
chr12	32848986	32849204
chr12	32893235	32893286
chr12	33007557	33007690
chr12	33052919	33053125
chr12	33059507	33059717
chr12	33426111	33426354
chr12	34110438	34110573
chr12	35097216	35097388
chr12	35140236	35140520
chr12	35242280	35242461
chr12	35296240	35296365
chr12	35493855	35494017
chr12	35514283	35514445
chr12	35973965	35974127
chr12	36033975	36034115
chr12	36079793	36079998
chr12	36709944	36710097
chr12	52193472	52193624
chr12	53212730	53212875
chr12	54081032	54081180
chr12	64594328	64594547
chr12	67703409	67703519
chr12	69035929	69036092
chr12	69626446	69626673
chr12	70797352	70797519
chr12	71359270	71359446
chr12	72653132	72653307
chr12	72668356	72668526
chr12	74292230	74292399
chr12	75287553	75287768
chr12	75474559	75474747
chr12	75493435	75493613
chr12	75537667	75537844
chr12	75545539	75545701
chr12	75711074	75711240
chr12	75781670	75781785
chr12	75915552	75915758
chr12	75915920	75916111
chr12	76470698	76470842
chr12	77240701	77240854
chr12	77768660	77768796
chr12	78480707	78480908
chr12	78670538	78670661
chr12	79014476	79014900
chr12	79088808	79088973
chr12	81941344	81941573
chr12	82270041	82270215
chr12	82288175	82288447
chr12	82379289	82379445
chr12	84403891	84404055
chr12	84430570	84430741
chr12	84578007	84578207
chr12	84696047	84696204
chr12	84856027	84856103
chr12	84893897	84894045
chr12	84910612	84910765
chr12	84929053	84929267
chr12	84929833	84930007
chr12	85395878	85396004
chr12	85423039	85423168
chr12	85773035	85773202
chr12	85969324	85969460
chr12	86070035	86070186
chr12	86245612	86245976
chr12	87017596	87017766
chr13	338642	338829
chr13	343833	344056
chr13	345799	346037
chr13	452561	452791
chr13	709255	709466
chr13	1422646	1422789
chr13	1820881	1821059
chr13	3104936	3105157
chr13	3922642	3922816
chr13	6869666	6869873
chr13	7432610	7432772
chr13	9752165	9752330
chr13	10086767	10086982
chr13	10159540	10159705
chr13	10219312	10219476
chr13	10228454	10228618
chr13	10553960	10554108
chr13	10894621	10894768
chr13	10950044	10950192
chr13	11062354	11062528
chr13	11181082	11181245
chr13	11291470	11291724
chr13	12063690	12063944
chr13	12179861	12180016
chr13	12205276	12205360
chr13	12267049	12267211
chr13	12412870	12413032
chr13	12766925	12767087
chr13	12904536	12904829
chr13	12941962	12942208
chr13	12942890	12943088
chr13	13000039	13000189
chr13	13269626	13269783
chr13	15822310	15822479
chr13	16312674	16312924
chr13	16992297	16992426
chr13	17017655	17017817
chr13	17242125	17242309
chr13	17353395	17353491
chr13	17704283	17704628
chr13	18145453	18145592
chr13	18165005	18165167
chr13	18620641	18620668
chr13	19751157	19751319
chr13	19873531	19873694
chr13	22349071	22349216
chr13	22418096	22418258
chr13	23703501	23703650
chr13	24120121	24120395
chr13	25219958	25220191
chr13	25364764	25364922
chr13	26742902	26743202
chr13	27995850	27996070
chr13	29205107	29205274
chr13	29456342	29456503
chr13	29510724	29510870
chr13	32153804	32153967
chr13	32994672	32994821
chr13	33549913	33550227
chr13	33555906	33556091
chr13	33562890	33563151
chr13	33822030	33822194
chr13	35010689	35010843
chr13	35855837	35855993
chr13	35992631	35992870
chr13	36479264	36479422
chr13	36603614	36603900
chr13	37582148	37582339
chr13	38002998	38003158
chr13	38026939	38027091
chr13	38272210	38272460
chr13	38733824	38734027
chr13	38887449	38887594
chr13	38956118	38956271
chr13	38963977	38964126
chr13	38976406	38976554
chr13	39030743	39030922
chr13	39148771	39148918
chr13	39349065	39349300
chr13	39420694	39420845
chr13	39485509	39485673
chr13	39529936	39530090
chr13	39830778	39830940
chr13	39844764	39845047
chr13	39856949	39857111
chr13	39928470	39928643
chr13	39955878	39956029
chr13	39970445	39970659
chr13	40154762	40154962
chr13	40270982	40271155
chr13	41156857	41157037
chr13	41350289	41350467
chr13	41413137	41413291
chr13	41896652	41896809
chr13	42134957	42135119
chr13	42154883	42155056
chr13	42378721	42378859
chr13	42499706	42499892
chr13	42823921	42824208
chr13	42945861	42946005
chr13	43046442	43046649
chr13	43057012	43057315
chr13	43072763	43073023
chr13	43085675	43085876
chr13	43158472	43158615
chr13	43164183	43164376
chr13	43501370	43501563
chr13	43589559	43589776
chr13	43801523	43801666
chr13	44263199	44263361
chr13	44565948	44566210
chr13	44870568	44870730
chr13	44882930	44883092
chr13	45190028	45190320
chr13	46023374	46023514
chr13	46036660	46036964
chr13	46563514	46563648
chr13	46608294	46608441
chr13	46746211	46746480
chr13	46808193	46808495
chr13	50977033	50977212
chr13	51282208	51282379
chr13	51398893	51399095
chr13	51419207	51419428
chr13	51454802	51454965
chr13	51481115	51481356
chr13	52352505	52352696
chr13	52654622	52654745
chr13	52710222	52710396
chr13	53199021	53199291
chr13	53285980	53286203
chr13	53286916	53287070
chr13	53654282	53654481
chr13	53851418	53851590
chr13	53947110	53947291
chr13	53984523	53984714
chr13	54003634	54003790
chr13	54022007	54022173
chr13	54064092	54064113
chr13	54065206	54065603
chr13	54076217	54076425
chr13	54164182	54164323
chr13	54409493	54409625
chr13	54561403	54561540
chr13	54642525	54642662
chr13	54704752	54704940
chr13	54733718	54733822
chr13	54774604	54774648
chr13	55107130	55107375
chr13	55177618	55177624
chr13	55201440	55201572
chr13	55268860	55268945
chr13	55290384	55290660
chr13	55293986	55294175
chr13	55465136	55465298
chr13	55518420	55518569
chr13	55583090	55583357
chr13	55611689	55611851
chr13	55672708	55672876
chr13	56272006	56272110
chr13	56498741	56498947
chr13	56555442	56555649
chr13	56795392	56795566
chr13	57012876	57013117
chr13	57037823	57038079
chr13	57126305	57126526
chr13	57248331	57248541
chr13	57396094	57396296
chr13	57447013	57447159
chr13	57701317	57701475
chr13	57753837	57754035
chr13	57933538	57933695
chr13	57937541	57937717
chr13	58099202	58099365
chr13	58302855	58303017
chr13	58584986	58585330
chr13	58926872	58927050
chr13	59069165	59069528
chr13	59127121	59127290
chr13	59576879	59577048
chr13	59834436	59834622
chr13	60147126	60147353
chr13	60183123	60183280
chr13	60290395	60290561
chr13	60407841	60408013
chr13	60605913	60606278
chr13	60607243	60607536
chr13	61138896	61139097
chr13	61146494	61146600
chr13	61148476	61148655
chr13	61165495	61165676
chr13	61183495	61183661
chr13	61767712	61767919
chr13	61859142	61859309
chr13	62157853	62158073
chr13	62216332	62216460
chr13	62421547	62421709
chr13	62932646	62932837
chr13	63105929	63106105
chr13	63910608	63910775
chr13	64165662	64165854
chr13	64314934	64315078
chr13	64409886	64410053
chr13	65076746	65076889
chr13	65119879	65120045
chr13	65251374	65251569
chr13	65320205	65320365
chr13	65447571	65447838
chr13	65713738	65714018
chr13	65906421	65906605
chr13	65946430	65946597
chr13	66272079	66272262
chr13	66307347	66307524
chr13	66309562	66309763
chr13	66389356	66389529
chr13	67109693	67109788
chr13	67142266	67142509
chr13	67257510	67257687
chr13	67301458	67301621
chr13	67325037	67325238
chr13	67470691	67470852
chr13	67684766	67684928
chr13	67689428	67689685
chr13	67729810	67729962
chr13	67812008	67812248
chr13	69017633	69017800
chr13	69336512	69336635
chr13	69493188	69493364
chr13	69579150	69579347
chr13	70024929	70025111
chr13	70381949	70382111
chr13	70489640	70489789
chr13	70608234	70608399
chr13	70637369	70637452
chr13	71065107	71065241
chr13	71390725	71390907
chr13	72231982	72232160
chr13	72467982	72468258
chr13	72776944	72777112
chr13	73161990	73162057
chr13	73457721	73457811
chr13	74395687	74395839
chr13	74590565	74590678
chr13	74846902	74847107
chr13	74891844	74892060
chr13	74915430	74915729
chr13	74947912	74948144
chr13	75353664	75353799
chr13	75556663	75556995
chr13	75572886	75573114
chr13	75573545	75573730
chr13	76252759	76252965
chr13	76297713	76297895
chr13	76310695	76310866
chr13	76410790	76411170
chr13	76441856	76442018
chr13	76476125	76476287
chr13	76513676	76513863
chr13	76792405	76792561
chr13	76909644	76909772
chr13	76959584	76959743
chr13	76977254	76977398
chr13	76978376	76978610
chr13	77012944	77013025
chr13	77118142	77118277
chr13	77132922	77133073
chr13	77547780	77547901
chr13	78078218	78078398
chr13	78153256	78153475
chr13	78282047	78282229
chr13	78546801	78546995
chr13	78590251	78590365
chr13	79112787	79112977
chr13	79140360	79140526
chr13	79178607	79178792
chr13	79198097	79198278
chr13	79216512	79216723
chr13	79413643	79413805
chr13	79471279	79471515
chr13	79606271	79606401
chr13	79652796	79652856
chr13	79757163	79757263
chr13	80295497	80295659
chr13	80492824	80492959
chr13	81117310	81117497
chr13	81354598	81354760
chr13	81364074	81364285
chr13	81524355	81524556
chr13	81958301	81958542
chr13	82010865	82011108
chr13	82075579	82075728
chr13	82468608	82468783
chr13	82525988	82526116
chr13	82533965	82534179
chr13	83180512	83180674
chr13	83188052	83188205
chr13	83350460	83350636
chr14	108094	108285
chr14	688077	688177
chr14	908169	908333
chr14	1144712	1145044
chr14	1403419	1403574
chr14	1463901	1464044
chr14	1513422	1513625
chr14	1791734	1791916
chr14	2053111	2053124
chr14	2093645	2093786
chr14	2136888	2137095
chr14	2229514	2229719
chr14	2294065	2294204
chr14	2431956	2432058
chr14	2929367	2929499
chr14	2961573	2961727
chr14	3263498	3263660
chr14	3459375	3459865
chr14	3646191	3646233
chr14	3846267	3846422
chr14	4071510	4071687
chr14	4085020	4085136
chr14	4112116	4112262
chr14	4118527	4118752
chr14	4129184	4129397
chr14	4146291	4146383
chr14	4161133	4161253
chr14	4162380	4162611
chr14	4199878	4200072
chr14	4218206	4218439
chr14	4347383	4347524
chr14	4630391	4630536
chr14	6466129	6466293
chr14	6884154	6884242
chr14	6982299	6982469
chr14	7045011	7045144
chr14	7133649	7133833
chr14	7161772	7161881
chr14	7255697	7255924
chr14	7272922	7273084
chr14	8082259	8082513
chr14	8124222	8124408
chr14	8292421	8292594
chr14	8423370	8423505
chr14	8765414	8765565
chr14	8785565	8785749
chr14	8800303	8800421
chr14	9919709	9920002
chr14	10304609	10304763
chr14	10347768	10347974
chr14	10476631	10476810
chr14	10832832	10832989
chr14	11708603	11708816
chr14	12413733	12413851
chr14	12422393	12422561
chr14	12552562	12552679
chr14	12711453	12711602
chr14	13594351	13594568
chr14	13625046	13625175
chr14	13625612	13625771
chr14	13721199	13721294
chr14	13787851	13788065
chr14	13788686	13788842
chr14	13817344	13817561
chr14	13921485	13921808
chr14	14723800	14723903
chr14	15132967	15133143
chr14	15137492	15137657
chr14	15281725	15281891
chr14	15383463	15383612
chr14	16245937	16246111
chr14	16868479	16868770
chr14	16886123	16886361
chr14	19166933	19167109
chr14	19224882	19225055
chr14	19474556	19474748
chr14	19516206	19516335
chr14	19523033	19523212
chr14	19528587	19528758
chr14	19533805	19533983
chr14	19535178	19535369
chr14	19580497	19580684
chr14	19668500	19668649
chr14	19692143	19692317
chr14	19713503	19713591
chr14	19772475	19772619
chr14	19801430	19801597
chr14	19819606	19819763
chr14	19864600	19864747
chr14	19904797	19905096
chr14	20135170	20135312
chr14	20433243	20433432
chr14	20627681	20627860
chr14	21119044	21119206
chr14	21211389	21211551
chr14	21496751	21496919
chr14	21504626	21504791
chr14	21788347	21788486
chr14	21972217	21972379
chr14	22055564	22055893
chr14	22453148	22453277
chr14	22463616	22463783
chr14	22944231	22944419
chr14	24346407	24346637
chr14	24357341	24357500
chr14	24674352	24674514
chr14	24775441	24775636
chr14	26288355	26288499
chr14	26355269	26355431
chr14	26364669	26364829
chr14	26385133	26385239
chr14	28579799	28579936
chr14	29459810	29460079
chr14	31330319	31330482
chr14	31546232	31546315
chr14	42986933	42987105
chr14	44226453	44226615
chr14	47709956	47710167
chr14	47710591	47710764
chr14	53131543	53131705
chr14	53374686	53374832
chr14	56449737	56449904
chr14	57718762	57718930
chr14	60244616	60244865
chr14	61238578	61238740
chr14	61371767	61371899
chr14	63083803	63084055
chr14	63234390	63234636
chr14	65949408	65949555
chr14	66082798	66083109
chr14	66388790	66388959
chr14	67875976	67876109
chr14	67886144	67886274
chr14	68288548	68288727
chr14	68928950	68929122
chr14	69764964	69765108
chr14	70023429	70023576
chr14	70313338	70313530
chr14	71085810	71085972
chr14	72877508	72877711
chr14	74048298	74048463
chr14	74678673	74678815
chr14	75652570	75652706
chr14	75842641	75842872
chr14	76228316	76228486
chr14	76449507	76449646
chr14	77035622	77035807
chr14	79396452	79396605
chr14	80249589	80249747
chr14	80703957	80704094
chr14	80921742	80921997
chr14	80928697	80928895
chr14	80975501	80975659
chr14	81014008	81014185
chr14	81230031	81230146
chr14	81330387	81330613
chr14	81449610	81449805
chr14	81754131	81754306
chr15	162645	162769
chr15	642851	642952
chr15	1401601	1401826
chr15	1404912	1405029
chr15	2510270	2510412
chr15	6019659	6019829
chr15	6210203	6210372
chr15	6598463	6598624
chr15	8023412	8023618
chr15	10616220	10616382
chr15	10893711	10893871
chr15	11214247	11214422
chr15	13004197	13004319
chr15	16923979	16924178
chr15	17210835	17210981
chr15	17990322	17990484
chr15	19331383	19331554
chr15	21596722	21596901
chr15	22047201	22047370
chr15	23326557	23326718
chr15	23929990	23930145
chr15	23943411	23943618
chr15	24120398	24120632
chr15	24201791	24201953
chr15	24776331	24776494
chr15	25702175	25702330
chr15	25739921	25740054
chr15	26392886	26393073
chr15	26780827	26781008
chr15	26818776	26818930
chr15	26990580	26990731
chr15	27218031	27218293
chr15	27360095	27360281
chr15	27382908	27383094
chr15	27480446	27480636
chr15	27483042	27483184
chr15	27505583	27505778
chr15	27536848	27537016
chr15	28236714	28236927
chr15	28269775	28270007
chr15	28288407	28288593
chr15	28406530	28406770
chr15	28415821	28415958
chr15	28454894	28455029
chr15	28553030	28553174
chr15	28861393	28861622
chr15	29547664	29547830
chr15	29596402	29596639
chr15	29657066	29657219
chr15	29675400	29675504
chr15	29694667	29695156
chr15	29695391	29695557
chr15	29921971	29922096
chr15	30258386	30258543
chr15	30350753	30350884
chr15	30363120	30363263
chr15	30421268	30421440
chr15	30462650	30462774
chr15	30610316	30610482
chr15	30766692	30766835
chr15	30850384	30850607
chr15	31128817	31128945
chr15	31576394	31576636
chr15	31772573	31772713
chr15	33118792	33118894
chr15	33410882	33411031
chr15	34803746	34803901
chr15	34888821	34888909
chr15	34908752	34909102
chr15	35072928	35073167
chr15	35087269	35087507
chr15	35107683	35107824
chr15	37432314	37432616
chr15	37616277	37616423
chr15	39393956	39394118
chr15	39448705	39448857
chr15	39601981	39602143
chr15	40170314	40170474
chr15	40523742	40523909
chr15	41249087	41249238
chr15	41406205	41406355
chr15	42021128	42021309
chr15	42215102	42215242
chr15	44485729	44486076
chr15	44564731	44564906
chr15	45704337	45704493
chr15	46814530	46814590
chr15	47649139	47649316
chr15	48060977	48061114
chr15	50318627	50318772
chr15	50922940	50923123
chr15	51010050	51010144
chr15	51014077	51014256
chr15	51945045	51945207
chr15	52175072	52175343
chr15	52239742	52239905
chr15	52726870	52727080
chr15	52890070	52890376
chr15	53448463	53448800
chr15	54359894	54360092
chr15	54370513	54370753
chr15	54518509	54518726
chr15	54624396	54624527
chr15	54767728	54767872
chr15	54924420	54924582
chr15	55701102	55701374
chr15	55742318	55742515
chr15	55925019	55925169
chr15	55999661	55999858
chr15	56025043	56025215
chr15	56052822	56052908
chr15	56081728	56081886
chr15	56144846	56145080
chr15	56592286	56592448
chr15	56612866	56613037
chr15	58536222	58536365
chr15	62561081	62561226
chr15	62854789	62854966
chr15	62955618	62955800
chr15	63084300	63084439
chr15	63224141	63224337
chr15	64833275	64833413
chr15	64999210	64999361
chr15	65594426	65594589
chr15	66270190	66270357
chr15	66700208	66700296
chr15	66735802	66736014
chr15	66912812	66913007
chr15	66913278	66913467
chr15	67269254	67269438
chr15	68887825	68888009
chr15	69533116	69533252
chr15	72178098	72178254
chr15	74185676	74185851
chr15	74238266	74238468
chr15	74541235	74541495
chr15	74666374	74666565
chr15	74724341	74724539
chr15	74727615	74727737
chr15	74776580	74776699
chr15	74951325	74951493
chr15	75026351	75026493
chr15	75615413	75615669
chr15	75649112	75649269
chr15	75668944	75669117
chr15	75811130	75811319
chr15	76263815	76263977
chr15	76305970	76306151
chr15	76307169	76307446
chr15	76656197	76656396
chr15	76711901	76712027
chr15	76794325	76794480
chr15	76826534	76826681
chr15	77153235	77153554
chr15	77277679	77277817
chr15	77662325	77662585
chr15	77729028	77729281
chr15	77745715	77745932
chr15	77959289	77959455
chr15	79814684	79814821
chr15	80543007	80543205
chr15	80567153	80567308
chr15	80587110	80587500
chr15	80597151	80597279
chr15	80597745	80597973
chr15	80607827	80608108
chr15	80618707	80618873
chr15	80688232	80688417
chr15	80788596	80788674
chr15	80842767	80842905
chr15	80991431	80991604
chr15	80991773	80992052
chr15	81139465	81139627
chr15	81143079	81143367
chr15	81222819	81223001
chr15	81841739	81841951
chr15	82927520	82927779
chr15	83123428	83123588
chr15	83496166	83496410
chr15	84666699	84666829
chr16	978284	978495
chr16	1236787	1236959
chr16	1887272	1887453
chr16	1890392	1890537
chr16	2045369	2045493
chr16	2059469	2059644
chr16	2091686	2091824
chr16	2330260	2330512
chr16	2376997	2377182
chr16	2564603	2564729
chr16	2623054	2623216
chr16	2634482	2634634
chr16	2648307	2648469
chr16	2951347	2951509
chr16	3051309	3051484
chr16	4019009	4019190
chr16	4242418	4242594
chr16	4259591	4259785
chr16	4329049	4329269
chr16	4359088	4359208
chr16	4382510	4382525
chr16	4550071	4550181
chr16	4883881	4884044
chr16	5575303	5575450
chr16	7240707	7240985
chr16	7619631	7619795
chr16	16573043	16573145
chr16	20122934	20123096
chr16	21409474	21409630
chr16	26010889	26011136
chr16	26402366	26402618
chr16	26514643	26514922
chr16	26555593	26555750
chr16	26704145	26704277
chr16	26769758	26769910
chr16	27035234	27035299
chr16	27096620	27096800
chr16	27184622	27184945
chr16	27848399	27848734
chr16	28000025	28000192
chr16	28062508	28062668
chr16	28902055	28902294
chr16	28994609	28994773
chr16	29169462	29169624
chr16	29586751	29586917
chr16	29594926	29595004
chr16	29702750	29703014
chr16	29722902	29723136
chr16	29792920	29793079
chr16	29862043	29862237
chr16	29957015	29957146
chr16	30224579	30224763
chr16	31598128	31598333
chr16	31689224	31689382
chr16	31712874	31713036
chr16	31977997	31978229
chr16	32048442	32048607
chr16	32767905	32768067
chr16	33278101	33278357
chr16	34037234	34037375
chr16	38198358	38198608
chr16	39193758	39193920
chr16	41174057	41174109
chr16	42157872	42158058
chr16	42164536	42164809
chr16	42406112	42406268
chr16	42452345	42452422
chr16	42503269	42503453
chr16	42515419	42515563
chr16	42775704	42775857
chr16	42789408	42789589
chr16	42842664	42842732
chr16	43384316	43384611
chr16	43651806	43652025
chr16	43659200	43659362
chr16	44113017	44113164
chr16	44126142	44126315
chr16	44161146	44161311
chr16	44299419	44299710
chr16	44561432	44561669
chr16	45759394	45759556
chr16	45793721	45793926
chr16	45807895	45808119
chr16	45816113	45816275
chr16	45864674	45864857
chr16	45890461	45890653
chr16	45913157	45913316
chr16	46022566	46022745
chr16	46153734	46153968
chr16	46386595	46386766
chr16	46845445	46845570
chr16	47019890	47020114
chr16	47049829	47049974
chr16	47231442	47231609
chr16	47533577	47533748
chr16	47554797	47555035
chr16	47659829	47659991
chr16	47693288	47693454
chr16	47924595	47924702
chr16	48617273	48617440
chr16	49026706	49026865
chr16	49398970	49399150
chr16	49467073	49467287
chr16	49478016	49478037
chr16	49483039	49483158
chr16	49489595	49489873
chr16	49492897	49493233
chr16	49497547	49497973
chr16	49498130	49498289
chr16	49498556	49499003
chr16	49499283	49499817
chr16	49612089	49612279
chr16	49736698	49736918
chr16	49744973	49745134
chr16	49866203	49866358
chr16	49877455	49877594
chr16	50158391	50158465
chr16	50212040	50212074
chr16	50292224	50292402
chr16	50374227	50374399
chr16	50528707	50528733
chr16	50528902	50529012
chr16	50564461	50564598
chr16	50772182	50772356
chr16	51005530	51005702
chr16	51015874	51016027
chr16	51181233	51181320
chr16	51616219	51616298
chr16	51627496	51628040
chr16	51628350	51628564
chr16	51628726	51628753
chr16	51803907	51804285
chr16	51839625	51839824
chr16	52030947	52031086
chr16	52100350	52100520
chr16	52162107	52162238
chr16	52254206	52254348
chr16	52444492	52444593
chr16	52507001	52507241
chr16	52579564	52579879
chr16	53800010	53800257
chr16	54396325	54396592
chr16	56333718	56333871
chr16	56550591	56550821
chr16	57724987	57725165
chr16	58080850	58081049
chr16	58552757	58552973
chr16	59156786	59156955
chr16	59999539	59999749
chr16	60295876	60296049
chr16	60446113	60446501
chr16	60446869	60447180
chr16	61405872	61406114
chr16	62112257	62112430
chr16	62248187	62248354
chr16	62540026	62540174
chr16	62774463	62774649
chr16	64077862	64078006
chr16	64280179	64280305
chr16	65674950	65675132
chr16	68752438	68752564
chr16	68805807	68805974
chr16	69080345	69080468
chr16	69184395	69184530
chr16	69236714	69236860
chr16	69496654	69496819
chr16	69872404	69872562
chr16	69924247	69924426
chr16	70184041	70184180
chr16	70192838	70193007
chr16	70443916	70444065
chr16	70459561	70459694
chr16	70666818	70666980
chr16	71084465	71084712
chr16	71548537	71548706
chr16	71725224	71725395
chr16	71758767	71758941
chr16	71762001	71762192
chr16	72375203	72375359
chr16	72973952	72974245
chr16	72979476	72979642
chr16	73541355	73541519
chr16	73740212	73740372
chr16	74725501	74725631
chr16	74736634	74736796
chr16	75178874	75179073
chr16	75254657	75254908
chr16	75396304	75396476
chr16	75955826	75956005
chr16	76039240	76039365
chr16	76296058	76296227
chr16	76398569	76398831
chr16	76510271	76510461
chr16	76921324	76921546
chr16	77387091	77387254
chr16	77467657	77467890
chr16	77696279	77696449
chr16	77944488	77944669
chr16	78214032	78214287
chr16	78418330	78418502
chr16	78637028	78637227
chr16	78696949	78697160
chr16	78710469	78710631
chr16	78786877	78787163
chr16	78798235	78798450
chr16	78910098	78910229
chr16	78987144	78987391
chr16	79011141	79011303
chr16	79367693	79367873
chr16	79398963	79399110
chr16	79403407	79403617
chr16	79449610	79449829
chr16	79994828	79994970
chr16	80294675	80295014
chr16	80458184	80458324
chr16	80495636	80496178
chr16	80568183	80568360
chr16	80568999	80569390
chr17	2764813	2764996
chr17	2899174	2899320
chr17	3044126	3044305
chr17	4157859	4157970
chr17	4767844	4767969
chr17	4835345	4835526
chr17	4960994	4961150
chr17	5413144	5413282
chr17	5642882	5643009
chr17	5697243	5697450
chr17	5732491	5732642
chr17	5923205	5923362
chr17	5935214	5935394
chr17	6234327	6234473
chr17	7231029	7231198
chr17	7485010	7485167
chr17	7939711	7939871
chr17	10029432	10029660
chr17	10344352	10344530
chr17	12843234	12843370
chr17	17456010	17456169
chr17	18740630	18740793
chr17	24841962	24842162
chr17	28967284	28967486
chr17	28972809	28972972
chr17	29703127	29703282
chr17	29874960	29874980
chr17	31068692	31068866
chr17	32528314	32528457
chr17	32529095	32529235
chr17	34171539	34171729
chr17	34291779	34291885
chr17	34412541	34412718
chr17	39803898	39804165
chr17	40132294	40132479
chr17	40204505	40204761
chr17	43325235	43325421
chr17	43487008	43487172
chr17	44398703	44398859
chr17	44412184	44412379
chr17	44724108	44724156
chr17	44789015	44789184
chr17	44817223	44817556
chr17	44872643	44872908
chr17	44930630	44930812
chr17	45018203	45018362
chr17	45404730	45404913
chr17	45596733	45596895
chr17	45686567	45686724
chr17	45848352	45848559
chr17	45864440	45864691
chr17	45985115	45985315
chr17	46353955	46354084
chr17	48324503	48324605
chr17	48805971	48806133
chr17	50738884	50739039
chr17	50767591	50767722
chr17	50936297	50936406
chr17	50967972	50968102
chr17	51234170	51234435
chr17	51237763	51238058
chr17	51300433	51300610
chr17	51332871	51333081
chr17	51367937	51368101
chr17	51389882	51390074
chr17	51880715	51880925
chr17	52136186	52136424
chr17	52216744	52216886
chr17	52397557	52397700
chr17	52495346	52495497
chr17	52503530	52503763
chr17	52519350	52519473
chr17	52609406	52609569
chr17	53114060	53114241
chr17	53314556	53314718
chr17	53345758	53345920
chr17	53369129	53369134
chr17	53431767	53431910
chr17	53460297	53460449
chr17	53567185	53567263
chr17	53835963	53836147
chr17	53970419	53970650
chr17	55145076	55145248
chr17	55177451	55177621
chr17	55447765	55447910
chr17	55566697	55566854
chr17	55752647	55752809
chr17	56004344	56004454
chr17	56049829	56049964
chr17	56871058	56871209
chr17	57330472	57330746
chr17	57599964	57600132
chr17	57797679	57797846
chr17	58282887	58283026
chr17	58946671	58946892
chr17	59867287	59867458
chr17	60256736	60256923
chr17	60352582	60352686
chr17	60645864	60646062
chr17	60648605	60648793
chr17	60678651	60678856
chr17	60733030	60733042
chr17	60742102	60742271
chr17	60766227	60766416
chr17	61038150	61038419
chr17	61209129	61209309
chr17	61233789	61234170
chr17	61246825	61246854
chr17	61250464	61250745
chr17	61455553	61455733
chr17	62004289	62004433
chr17	62671448	62671663
chr17	62941805	62941961
chr17	63031440	63031634
chr17	63047288	63047478
chr17	63336280	63336456
chr17	63340912	63341152
chr17	63439248	63439407
chr17	63558274	63558505
chr17	63586572	63586712
chr17	63663435	63663578
chr17	63908580	63908847
chr17	64271090	64271362
chr17	64312665	64312827
chr17	64321280	64321436
chr17	64409954	64410160
chr17	64550499	64550668
chr17	64559273	64559433
chr17	64899324	64899499
chr17	64902082	64902385
chr17	65015041	65015235
chr17	65133284	65133424
chr17	65304364	65304542
chr17	65337719	65337871
chr17	65433596	65433758
chr17	65511450	65511625
chr17	65599878	65600060
chr17	65635912	65636093
chr17	65658393	65658511
chr17	65745930	65746093
chr17	65772172	65772339
chr17	65818777	65818952
chr17	65881635	65881813
chr17	66026798	66026960
chr17	66187975	66188142
chr17	66218902	66219077
chr17	66792114	66792367
chr17	66898566	66898729
chr17	66999686	66999885
chr17	67029883	67030054
chr17	67064666	67064898
chr17	67095570	67095715
chr17	67100535	67100681
chr17	67278381	67278621
chr17	68281003	68281069
chr17	68326757	68326925
chr17	68537430	68537620
chr17	68611677	68611940
chr17	68740971	68741118
chr17	68808877	68809049
chr17	68826968	68827281
chr17	68874678	68874727
chr17	69112104	69112304
chr17	69224468	69224630
chr17	69232891	69233053
chr17	69250154	69250310
chr17	69251827	69252217
chr17	69255610	69255873
chr17	69258915	69259101
chr17	69259571	69259870
chr17	69262478	69262673
chr17	69267716	69267878
chr17	69270981	69271151
chr17	69271351	69271514
chr17	69273054	69273380
chr17	69274954	69275156
chr17	69438827	69438956
chr17	69571535	69571693
chr17	69597324	69597460
chr17	69714658	69714837
chr17	69716813	69716952
chr17	70019950	70020145
chr17	70074714	70074876
chr17	70358220	70358351
chr17	70499780	70499949
chr17	70606319	70606477
chr17	70795980	70796193
chr17	70806741	70807060
chr17	70830568	70830819
chr17	70832246	70832408
chr17	70844931	70845160
chr17	71034744	71034917
chr17	71321147	71321263
chr17	72927170	72927459
chr18	892658	892845
chr18	1105150	1105329
chr18	1313415	1313497
chr18	1356592	1356730
chr18	1490253	1490523
chr18	1524905	1525148
chr18	2133968	2134130
chr18	2362611	2362777
chr18	2462273	2462436
chr18	2605302	2605480
chr18	2835196	2835364
chr18	2840924	2840954
chr18	3997297	3997441
chr18	4014436	4014621
chr18	4813927	4814133
chr18	5151165	5151345
chr18	5687184	5687310
chr18	5800585	5800754
chr18	6336459	6336619
chr18	6661426	6661610
chr18	7821721	7821894
chr18	7855932	7856139
chr18	7879707	7879873
chr18	7918659	7918821
chr18	7967529	7967699
chr18	8033091	8033187
chr18	8058863	8059181
chr18	8146753	8146915
chr18	8202181	8202523
chr18	8256471	8256641
chr18	8383575	8383750
chr18	8402776	8403007
chr18	8427582	8427740
chr18	8481229	8481391
chr18	8527114	8527285
chr18	8695490	8695652
chr18	9081611	9081770
chr18	9956778	9956970
chr18	10076251	10076447
chr18	10078920	10079160
chr18	10106344	10106480
chr18	10521095	10521256
chr18	10588115	10588296
chr18	10632734	10632860
chr18	10759762	10759811
chr18	11006686	11006908
chr18	11035101	11035262
chr18	11205746	11205990
chr18	11230704	11231054
chr18	11254706	11254868
chr18	11313379	11313678
chr18	11327081	11327243
chr18	11383169	11383359
chr18	11389050	11389239
chr18	11393446	11393694
chr18	11399489	11399686
chr18	11430336	11430662
chr18	11486154	11486575
chr18	11532505	11532758
chr18	11548118	11548346
chr18	11602193	11602401
chr18	11779115	11779287
chr18	12035590	12035748
chr18	12097660	12097845
chr18	12097970	12098257
chr18	12100018	12100187
chr18	12169013	12169254
chr18	12479367	12479544
chr18	12479833	12479939
chr18	12563616	12563759
chr18	12625464	12625796
chr18	12667178	12667415
chr18	12773000	12773207
chr18	12789611	12789765
chr18	12812721	12812878
chr18	13245620	13245801
chr18	13275542	13275684
chr18	13278563	13278779
chr18	13320278	13320677
chr18	13322752	13322905
chr18	13560362	13560546
chr18	13609232	13609514
chr18	13612055	13612228
chr18	13623935	13624571
chr18	13624896	13625122
chr18	13626560	13626888
chr18	13627062	13627309
chr18	14114855	14114994
chr18	14164771	14164994
chr18	14209674	14209846
chr18	14453529	14453715
chr18	14510577	14510747
chr18	14718115	14718192
chr18	14834601	14834743
chr18	14848642	14848809
chr18	17924949	17925086
chr18	18159356	18159530
chr18	18166902	18167105
chr18	18229370	18229511
chr18	18320155	18320323
chr18	18610485	18610647
chr18	18633144	18633310
chr18	18663627	18663798
chr18	18678874	18678878
chr18	18790097	18790299
chr18	18837119	18837159
chr18	19073388	19073525
chr18	19336806	19336968
chr18	19677397	19677583
chr18	20692504	20692708
chr18	23706686	23706863
chr18	23763211	23763468
chr18	23897888	23898112
chr18	24000608	24000770
chr18	24024644	24024783
chr18	24090169	24090268
chr18	24298961	24299125
chr18	24853831	24854055
chr18	24889786	24890080
chr18	24908212	24908349
chr18	24932692	24932854
chr18	25137345	25137507
chr18	25163964	25164249
chr18	25525918	25526077
chr18	25527053	25527215
chr18	25615418	25615613
[truncated: 3,882 more rows]
