# Supplementary material for: Genome-wide identification of enhancers and transcription factors regulating the myogenic differentiation of bovine satellite cells
Source: BMC Genomics. 2021 Dec 16;22:901. doi: 10.1186/s12864-021-08224-7 (PMC8675486; doi:10.1186/s12864-021-08224-7)
Supplement: Supplementary file 3 — Additional file 3. H3K27ac peaks specific to during-differentiation bovine satellite cells [file 12864_2021_8224_MOESM3_ESM.xlsx]

## Sheet: DD_s
chr1	881752	881946
chr1	986216	986427
chr1	987519	987678
chr1	990920	991139
chr1	992076	992248
chr1	992752	993121
chr1	1320449	1321333
chr1	1397737	1399022
chr1	1399157	1399972
chr1	1402416	1402644
chr1	1402913	1403063
chr1	1455354	1455526
chr1	1587062	1587220
chr1	1604126	1604529
chr1	1605296	1606110
chr1	1619876	1620054
chr1	1621448	1621717
chr1	1621965	1622366
chr1	1622675	1622932
chr1	1626940	1627303
chr1	1627838	1628067
chr1	1676244	1676514
chr1	1711074	1711526
chr1	1907664	1907891
chr1	1909028	1909270
chr1	1943436	1943729
chr1	1985334	1985892
chr1	2027279	2027465
chr1	2114408	2114619
chr1	2131011	2131221
chr1	2196562	2197060
chr1	2198141	2198341
chr1	2198476	2199169
chr1	2218730	2219154
chr1	2313818	2314045
chr1	2827343	2827650
chr1	2862542	2862711
chr1	2924833	2925007
chr1	3103275	3103477
chr1	3177820	3178160
chr1	3293441	3293641
chr1	3294186	3294376
chr1	3759818	3760171
chr1	3833078	3833236
chr1	4201128	4201617
chr1	4201955	4202263
chr1	4202684	4203081
chr1	6835563	6835727
chr1	6836342	6836623
chr1	6855979	6856139
chr1	6856286	6857356
chr1	6868829	6870062
chr1	6947118	6947280
chr1	7039464	7039859
chr1	7052874	7053510
chr1	7113753	7113986
chr1	7154817	7155272
chr1	7155589	7156053
chr1	7158607	7159308
chr1	7342294	7343091
chr1	7693471	7693718
chr1	8458083	8458276
chr1	8672857	8673100
chr1	8674191	8674625
chr1	8995161	8995476
chr1	9010057	9010225
chr1	9231199	9231641
chr1	9246804	9247131
chr1	9422461	9422616
chr1	9440148	9440610
chr1	9443407	9443644
chr1	9486427	9486655
chr1	10231416	10231622
chr1	10263901	10264131
chr1	10264424	10264974
chr1	10287430	10287563
chr1	10288343	10288900
chr1	10289309	10289421
chr1	10290359	10290559
chr1	10293243	10293449
chr1	10293958	10294256
chr1	10297390	10297546
chr1	10303598	10303816
chr1	10305711	10306001
chr1	10306520	10306866
chr1	10307416	10307914
chr1	10308191	10308765
chr1	10309022	10309274
chr1	10309598	10310396
chr1	10343074	10343259
chr1	10376746	10376920
chr1	10438292	10438447
chr1	10681447	10681693
chr1	10693962	10694385
chr1	10694822	10695016
chr1	10746527	10746736
chr1	10787121	10787762
chr1	10810368	10810520
chr1	10833376	10833626
chr1	10860683	10860977
chr1	10912433	10912683
chr1	10913094	10913233
chr1	19418328	19418510
chr1	19562031	19562383
chr1	20387157	20387898
chr1	20439143	20439346
chr1	20439809	20440158
chr1	20583168	20583370
chr1	21455901	21456219
chr1	21593756	21593878
chr1	21897638	21897798
chr1	21920924	21921205
chr1	22023591	22024157
chr1	25312231	25312419
chr1	29402894	29403053
chr1	34913080	34913528
chr1	34918007	34918218
chr1	34919456	34919612
chr1	34920400	34920576
chr1	34921771	34922066
chr1	34958752	34958976
chr1	34959341	34959497
chr1	35031701	35031877
chr1	35032544	35032863
chr1	35036004	35036320
chr1	35059682	35059895
chr1	35063962	35064118
chr1	35081780	35081966
chr1	35086290	35086517
chr1	35109382	35109775
chr1	35110573	35110883
chr1	35117476	35117669
chr1	35121878	35122038
chr1	35381346	35381670
chr1	36137945	36138103
chr1	37984530	37984909
chr1	37985363	37985611
chr1	38360120	38360273
chr1	38360574	38360985
chr1	42010624	42010969
chr1	42206863	42207019
chr1	43023934	43024205
chr1	43175378	43175565
chr1	43177719	43178183
chr1	43203789	43204090
chr1	43230664	43231707
chr1	43267437	43267653
chr1	44117738	44117864
chr1	44142553	44142731
chr1	44211169	44211368
chr1	44250232	44250367
chr1	44335632	44335889
chr1	44622702	44622856
chr1	44688536	44688940
chr1	44874691	44875095
chr1	45041660	45041816
chr1	45988128	45988729
chr1	46001347	46001524
chr1	46059286	46059518
chr1	46066431	46066943
chr1	46067071	46067173
chr1	46077947	46078073
chr1	46161660	46161840
chr1	46168829	46169004
chr1	46169289	46169445
chr1	46411210	46411847
chr1	46665473	46665653
chr1	49510809	49511001
chr1	49914319	49914651
chr1	49932866	49933042
chr1	49933331	49933594
chr1	50437467	50437751
chr1	50437925	50438123
chr1	50481532	50481705
chr1	50914163	50914366
chr1	50918780	50918896
chr1	50926201	50926462
chr1	51046792	51047062
chr1	51183593	51183749
chr1	51447432	51447753
chr1	51643056	51643724
chr1	51644694	51644908
chr1	51646846	51647190
chr1	51698264	51698424
chr1	51698866	51699079
chr1	51743161	51743376
chr1	51743631	51744039
chr1	51748452	51748913
chr1	51756016	51756172
chr1	51788636	51788926
chr1	51789231	51789406
chr1	51812309	51812439
chr1	51812861	51813026
chr1	52022977	52023132
chr1	52024753	52024932
chr1	52134259	52134457
chr1	52135125	52135566
chr1	52214111	52214424
chr1	52291683	52291951
chr1	52568132	52568262
chr1	52650344	52650579
chr1	52650780	52650998
chr1	52663227	52663310
chr1	52718531	52718677
chr1	52719072	52719337
chr1	52791257	52792004
chr1	52952964	52953227
chr1	53084096	53084460
chr1	53221961	53222170
chr1	53222481	53222772
chr1	53338301	53339282
chr1	54121084	54121378
chr1	54121766	54122422
chr1	56051093	56051390
chr1	56080223	56080505
chr1	56247888	56248036
chr1	56420176	56420570
chr1	56420863	56421038
chr1	56424198	56424357
chr1	56425586	56426160
chr1	56426938	56427305
chr1	56428009	56428172
chr1	56435966	56436102
chr1	56471832	56471988
chr1	56472187	56472469
chr1	56502239	56502395
chr1	56510902	56511411
chr1	56511713	56511922
chr1	56514006	56514162
chr1	56558615	56558776
chr1	56560233	56560472
chr1	56562704	56562976
chr1	56563959	56564298
chr1	56607394	56607614
chr1	56608078	56608304
chr1	56608467	56608883
chr1	56737628	56737856
chr1	56757905	56758067
chr1	56759402	56761891
chr1	56779266	56779479
chr1	56780258	56780578
chr1	56781156	56781460
chr1	56782118	56782320
chr1	57126573	57126731
chr1	57218071	57218355
chr1	57288174	57288811
chr1	57343059	57343636
chr1	57343906	57344308
chr1	57409101	57409261
chr1	57409407	57409581
chr1	57411805	57412273
chr1	57413044	57413648
chr1	57429130	57429374
chr1	57466327	57466605
chr1	57490330	57490517
chr1	57521379	57521714
chr1	57522277	57522464
chr1	57522757	57522929
chr1	57564267	57564910
chr1	57566310	57566521
chr1	57704214	57704367
chr1	57944207	57944541
chr1	58021397	58021555
chr1	58316067	58316240
chr1	58328644	58329180
chr1	58329365	58329649
chr1	58350634	58351399
chr1	58352213	58352396
chr1	58392604	58392765
chr1	58734837	58735032
chr1	58735403	58735763
chr1	58825553	58825690
chr1	58826297	58826627
chr1	58955488	58955840
chr1	58968327	58968452
chr1	58983346	58983508
chr1	59002246	59003088
chr1	59005183	59005340
chr1	59010509	59010702
chr1	59014032	59014156
chr1	59019393	59019699
chr1	59020748	59020975
chr1	59021433	59021680
chr1	59022730	59023014
chr1	59024286	59024682
chr1	59025490	59025684
chr1	59054805	59055352
chr1	59080229	59080463
chr1	59081947	59082111
chr1	59083279	59083554
chr1	59084670	59085031
chr1	59093938	59094210
chr1	59094563	59094719
chr1	59095169	59095356
chr1	59100429	59100585
chr1	59104204	59104493
chr1	59106673	59107662
chr1	59107968	59108131
chr1	59146286	59146430
chr1	59149283	59149942
chr1	59150784	59151006
chr1	59151140	59151540
chr1	59163523	59163673
chr1	59190560	59190865
chr1	59192628	59192819
chr1	59234340	59234694
chr1	59279187	59279839
chr1	59280142	59280808
chr1	59425799	59426105
chr1	59815610	59815786
chr1	63957014	63957344
chr1	64023277	64023425
chr1	64023998	64024649
chr1	64035721	64035933
chr1	64081934	64082075
chr1	64088636	64088807
chr1	64091014	64091260
chr1	64106177	64106345
chr1	64121728	64122065
chr1	64207195	64207493
chr1	64240826	64241011
chr1	64274852	64275125
chr1	64276615	64276929
chr1	64378005	64378166
chr1	64387958	64388436
chr1	64408204	64408486
chr1	64426526	64426650
chr1	64450980	64451188
chr1	64604419	64604647
chr1	64862185	64862433
chr1	64952109	64952280
chr1	65165285	65165444
chr1	65165618	65165758
chr1	65187194	65187381
chr1	65187526	65187548
chr1	65198474	65198854
chr1	65317687	65318164
chr1	65376733	65376928
chr1	65434183	65434641
chr1	66227245	66227461
chr1	66228537	66228740
chr1	66293582	66293866
chr1	66599016	66599450
chr1	66693968	66694160
chr1	66694357	66694627
chr1	66777812	66778404
chr1	66818716	66819109
chr1	66865999	66867086
chr1	67120452	67120655
chr1	67314581	67314749
chr1	67455157	67455560
chr1	67455809	67456128
chr1	67555510	67555784
chr1	67764086	67764188
chr1	67764346	67764959
chr1	67984174	67984699
chr1	67985542	67986091
chr1	67986770	67987028
chr1	67995942	67996170
chr1	68000531	68000825
chr1	68001681	68002236
chr1	68029121	68029295
chr1	68089452	68090222
chr1	68122933	68123237
chr1	68123777	68123909
chr1	68124422	68125199
chr1	68489320	68489484
chr1	68546324	68546515
chr1	68546941	68547654
chr1	68660515	68660951
chr1	68661843	68662333
chr1	68684603	68685361
chr1	68689968	68690112
chr1	68998146	68998356
chr1	69127937	69128351
chr1	69197698	69198279
chr1	69205042	69205210
chr1	69212996	69213996
chr1	69265563	69265912
chr1	69266788	69266944
chr1	69270653	69270789
chr1	69271766	69272077
chr1	69275054	69275161
chr1	69305601	69305886
chr1	69311848	69312064
chr1	69333708	69333863
chr1	69497512	69497976
chr1	69542451	69542715
chr1	69559292	69559531
chr1	69560716	69560962
chr1	69569015	69569457
chr1	69574730	69575655
chr1	69575872	69576246
chr1	69576401	69576560
chr1	69576938	69577054
chr1	69583985	69584196
chr1	69584464	69585259
chr1	69585555	69586170
chr1	69812419	69812597
chr1	69827676	69827983
chr1	69849682	69849846
chr1	69858421	69858561
chr1	69859228	69859453
chr1	69963900	69964214
chr1	70052492	70052752
chr1	70072791	70072964
chr1	70171879	70172053
chr1	70179811	70180233
chr1	70233147	70233493
chr1	70240777	70240889
chr1	70372832	70373022
chr1	70384628	70384955
chr1	70434700	70434860
chr1	70476699	70476914
chr1	70600313	70600544
chr1	70616713	70618184
chr1	70623914	70624069
chr1	70626657	70626813
chr1	70627095	70627456
chr1	70627922	70628217
chr1	70629277	70629746
chr1	70629934	70630112
chr1	70630547	70630752
chr1	70641009	70641175
chr1	70690591	70690739
chr1	70691086	70691596
chr1	70692053	70692406
chr1	70758846	70759506
chr1	70781012	70782181
chr1	70782861	70783372
chr1	70784385	70784774
chr1	70877551	70877950
chr1	70909097	70909434
chr1	71044289	71044447
chr1	71101114	71101316
chr1	71289706	71289855
chr1	71355178	71355664
chr1	71410147	71410495
chr1	71428296	71428445
chr1	71492296	71492432
chr1	71492581	71492783
chr1	71493037	71493274
chr1	71781975	71782163
chr1	71844884	71845835
chr1	71849656	71849860
chr1	71850165	71850966
chr1	71851481	71851726
chr1	71912497	71912952
chr1	71913541	71914184
chr1	71914354	71914806
chr1	71916188	71916353
chr1	71921077	71921223
chr1	71921382	71921545
chr1	71922067	71922329
chr1	71929933	71930076
chr1	71932855	71933087
chr1	71945296	71945552
chr1	71946251	71946535
chr1	71947937	71948216
chr1	71952580	71952699
chr1	71977795	71977989
chr1	72061583	72061823
chr1	72136410	72136485
chr1	72136616	72137070
chr1	72330603	72330769
chr1	72330952	72331071
chr1	72335909	72336135
chr1	72350044	72350705
chr1	72356429	72356646
chr1	72356853	72357198
chr1	72357553	72357997
chr1	72358598	72358807
chr1	72359562	72359593
chr1	72361902	72362409
chr1	72408920	72409146
chr1	72418895	72419830
chr1	72420059	72420831
chr1	72425000	72425156
chr1	72428027	72428393
chr1	72429018	72429361
chr1	72430788	72430956
chr1	72439372	72439555
chr1	72439716	72441102
chr1	72441636	72441977
chr1	72442379	72442640
chr1	72445142	72445423
chr1	72449003	72449455
chr1	72449834	72450192
chr1	72454415	72454592
chr1	72470590	72470719
chr1	72474108	72475171
chr1	72484412	72484973
chr1	72496217	72496383
chr1	72525227	72525412
chr1	72604061	72605144
chr1	72674877	72675342
chr1	72792370	72792721
chr1	72863311	72863655
chr1	72877272	72877891
chr1	72904504	72904599
chr1	72908362	72908651
chr1	72909137	72909295
chr1	72913871	72914164
chr1	72936771	72937043
chr1	72947512	72947810
chr1	72948332	72948488
chr1	72949258	72949764
chr1	72949908	72950288
chr1	72950514	72951195
chr1	72963016	72963145
chr1	72963310	72963620
chr1	72981388	72981545
chr1	73181753	73181955
chr1	73363698	73363906
chr1	73403262	73403787
chr1	73407259	73407484
chr1	73418650	73418855
chr1	73419287	73419468
chr1	73428779	73428946
chr1	73429882	73430546
chr1	73433273	73433430
chr1	73434257	73434551
chr1	73442883	73443434
chr1	73492715	73492846
chr1	73555602	73555732
chr1	73587430	73587650
chr1	73588031	73588217
chr1	73592334	73592552
chr1	73625177	73625503
chr1	73702127	73702468
chr1	73702778	73703055
chr1	73753944	73754391
chr1	73855944	73856359
chr1	74489395	74489760
chr1	74489961	74490365
chr1	74500884	74501250
chr1	74501756	74502463
chr1	74502619	74502835
chr1	74503877	74504034
chr1	74504403	74505047
chr1	74523159	74523315
chr1	74550906	74551053
chr1	74567557	74567713
chr1	75346340	75346516
chr1	77964200	77964586
chr1	77984223	77984441
chr1	78043996	78044291
chr1	78073991	78074181
chr1	78201288	78201790
chr1	78252997	78253381
chr1	78370552	78370745
chr1	78377027	78377498
chr1	78378492	78378794
chr1	78379224	78379592
chr1	78379771	78379840
chr1	78538199	78538733
chr1	78539115	78539291
chr1	78540781	78540913
chr1	78541095	78541106
chr1	78541736	78541851
chr1	78609169	78609259
chr1	78671669	78671935
chr1	78741037	78741248
chr1	78758547	78758753
chr1	78759972	78760204
chr1	78760487	78760659
chr1	78970063	78970295
chr1	78996222	78996326
chr1	79001030	79001608
chr1	79001832	79002655
chr1	79004933	79005177
chr1	79005771	79005942
chr1	79064529	79064962
chr1	79067827	79068022
chr1	79068543	79068834
chr1	79082120	79082660
chr1	79084993	79085362
chr1	79085719	79087693
chr1	79111117	79111488
chr1	79112217	79112281
chr1	79128434	79128656
chr1	79128811	79129682
chr1	79129848	79130054
chr1	79134407	79134763
chr1	79135455	79135724
chr1	79136665	79136821
chr1	79137118	79137396
chr1	79138594	79138955
chr1	79142745	79143015
chr1	79143419	79143575
chr1	79145552	79146047
chr1	79150575	79150766
chr1	79151310	79152142
chr1	79152928	79153145
chr1	79155936	79156305
chr1	79156512	79156821
chr1	79161472	79161724
chr1	79161966	79162348
chr1	79188106	79188727
chr1	79192047	79192382
chr1	79274780	79274972
chr1	79275476	79275687
chr1	79292118	79292831
chr1	79293553	79293748
chr1	79326481	79326704
chr1	79331288	79331522
chr1	79332354	79332538
chr1	79331695	79332153
chr1	79333025	79333248
chr1	79333741	79334295
chr1	79334853	79335048
chr1	79347240	79347796
chr1	79348736	79348933
chr1	79350563	79350715
chr1	79350901	79351057
chr1	79486497	79486718
chr1	79489079	79489280
chr1	79489569	79489770
chr1	79490524	79491756
chr1	79492881	79493271
chr1	79494069	79494544
chr1	79494915	79495303
chr1	79582382	79582696
chr1	79583290	79583524
chr1	79585762	79586064
chr1	79591538	79593427
chr1	79593741	79595040
chr1	79595537	79596020
chr1	79596570	79596677
chr1	79826632	79826778
chr1	79875524	79875829
chr1	79916127	79916242
chr1	79957378	79957776
chr1	80005484	80005693
chr1	80177678	80177961
chr1	80186199	80186754
chr1	80211863	80211999
chr1	80217495	80218435
chr1	80218797	80219146
chr1	80219790	80219959
chr1	80292614	80292812
chr1	80452432	80452729
chr1	80662402	80662556
chr1	80693710	80694116
chr1	80703685	80703979
chr1	80704295	80704656
chr1	81028310	81028423
chr1	81038667	81039240
chr1	81134288	81134458
chr1	81134681	81134838
chr1	81145517	81145784
chr1	81146210	81146349
chr1	81155594	81156077
chr1	81185690	81186040
chr1	81186318	81186563
chr1	81620874	81621179
chr1	81703392	81703579
chr1	81717577	81717795
chr1	81957024	81957088
chr1	82084202	82084367
chr1	82103904	82104542
chr1	82104731	82104890
chr1	82105161	82105470
chr1	82106044	82106644
chr1	82406388	82406734
chr1	82439850	82440301
chr1	82440450	82440659
chr1	82440835	82441017
chr1	82443211	82443410
chr1	82443781	82443921
chr1	82445410	82445821
chr1	82444179	82445267
chr1	82447777	82447978
chr1	82472530	82473097
chr1	82473307	82473880
chr1	82474994	82475697
chr1	82475825	82476039
chr1	82476262	82476765
chr1	82505424	82505598
chr1	82507424	82507840
chr1	82508088	82508508
chr1	82509656	82510313
chr1	82510932	82511826
chr1	82512571	82512598
chr1	82512744	82512932
chr1	82513690	82514561
chr1	82516641	82516729
chr1	82517435	82518558
chr1	82537535	82537694
chr1	82542755	82544068
chr1	82546630	82547046
chr1	82547268	82547646
chr1	82549478	82549710
chr1	82562165	82562312
chr1	82564638	82564882
chr1	82591564	82591760
chr1	82598317	82598957
chr1	82599518	82600031
chr1	82601864	82602162
chr1	82605704	82606553
chr1	82606961	82607364
chr1	82608836	82609864
chr1	82608069	82608608
chr1	82610557	82610805
chr1	82622325	82622583
chr1	82625860	82626002
chr1	82626287	82627680
chr1	82729086	82729206
chr1	82746692	82747224
chr1	82758012	82758439
chr1	82788690	82789140
chr1	82789878	82790169
chr1	82790357	82790785
chr1	82791129	82791326
chr1	82794989	82795154
chr1	82813986	82814253
chr1	82815106	82815432
chr1	82819674	82819845
chr1	82829792	82830094
chr1	82851491	82851887
chr1	82853791	82853903
chr1	82854049	82854198
chr1	82866128	82866530
chr1	82867089	82867802
chr1	82868157	82868387
chr1	82888570	82888822
chr1	82908758	82908962
chr1	82927404	82927810
chr1	82967634	82968134
chr1	82968531	82968887
chr1	82974873	82974999
chr1	82975414	82977830
chr1	82992400	82992592
chr1	82997037	82997228
chr1	83012479	83012842
chr1	83122466	83122669
chr1	83194326	83194661
chr1	83213462	83213664
chr1	83214827	83215063
chr1	83298811	83298973
chr1	83311404	83311610
chr1	83311890	83312315
chr1	83328562	83328702
chr1	83480580	83480990
chr1	83481422	83482220
chr1	83525929	83526936
chr1	83527073	83527425
chr1	83525513	83525771
chr1	83527859	83528213
chr1	83645069	83645438
chr1	83654293	83654421
chr1	83763013	83763174
chr1	83773297	83773514
chr1	83775075	83775337
chr1	83960788	83961238
chr1	84114820	84114993
chr1	84812945	84813112
chr1	84816387	84816517
chr1	85068230	85068299
chr1	85279324	85279474
chr1	85279814	85280248
chr1	85280412	85280705
chr1	85304156	85305223
chr1	86035462	86035870
chr1	86214543	86214704
chr1	87406020	87406161
chr1	87426476	87426861
chr1	87481059	87481295
chr1	87518839	87519124
chr1	87567324	87567816
chr1	87793613	87793991
chr1	87964259	87964696
chr1	87965725	87966129
chr1	88059357	88059547
chr1	88273338	88273559
chr1	88361404	88361664
chr1	88394687	88395322
chr1	88395849	88396115
chr1	88407600	88407835
chr1	88410250	88410482
chr1	88413997	88414221
chr1	88416294	88417221
chr1	88417494	88417907
chr1	88424607	88425098
chr1	88425504	88426394
chr1	88426578	88426967
chr1	88427132	88427285
chr1	88974747	88974932
chr1	89612459	89612615
chr1	89613102	89613275
chr1	89613487	89613861
chr1	89756274	89756459
chr1	89795858	89796276
chr1	89799524	89799776
chr1	89799950	89800165
chr1	89806164	89806317
chr1	89807087	89807633
chr1	89809382	89809550
chr1	89923357	89923720
chr1	89929061	89929216
chr1	90039842	90040051
chr1	90083458	90083641
chr1	94768747	94769373
chr1	94818906	94819062
chr1	95192208	95192394
chr1	95192911	95193483
chr1	95194020	95194985
chr1	95198455	95198613
chr1	95199637	95199952
chr1	95200080	95200486
chr1	95200958	95201196
chr1	95201793	95202001
chr1	95203513	95203662
chr1	95208647	95208770
chr1	95304774	95304970
chr1	95305358	95305660
chr1	95310572	95310791
chr1	95321164	95321561
chr1	95343751	95343986
chr1	95344217	95344399
chr1	95345566	95345779
chr1	95362418	95362635
chr1	95384980	95385205
chr1	95414514	95414815
chr1	95416551	95416911
chr1	95420729	95420932
chr1	95424011	95424254
chr1	95426277	95426433
chr1	95477720	95478020
chr1	95627804	95627915
chr1	95656236	95656524
chr1	95943677	95943875
chr1	96023238	96023647
chr1	96023905	96024601
chr1	96043277	96043476
chr1	96073060	96073385
chr1	96078073	96078250
chr1	96079301	96079455
chr1	96079683	96079982
chr1	96207758	96207977
chr1	96208871	96209223
chr1	96243463	96243662
chr1	96375525	96375679
chr1	96425582	96425784
chr1	96435654	96435925
chr1	96439083	96439284
chr1	96439436	96440354
chr1	96444105	96445628
chr1	96446679	96447123
chr1	96572530	96572907
chr1	96642226	96642402
chr1	96642590	96642985
chr1	97098156	97098304
chr1	97098748	97098898
chr1	97163350	97163601
chr1	97511685	97512576
chr1	97606335	97606560
chr1	97834684	97834900
chr1	98168165	98168467
chr1	98279664	98279940
chr1	99338221	99338384
chr1	99338561	99338717
chr1	99743726	99743882
chr1	101174423	101174602
chr1	105527333	105527574
chr1	106188354	106188547
chr1	106665773	106665957
chr1	106666769	106666927
chr1	106728040	106728191
chr1	106924132	106924754
chr1	107407458	107407743
chr1	107550868	107551015
chr1	107572925	107573257
chr1	107598266	107598663
chr1	107602216	107602596
chr1	107616276	107616475
chr1	107630010	107630208
chr1	107655966	107656196
chr1	107666782	107666938
chr1	107667152	107667391
chr1	107697607	107697824
chr1	107701444	107701774
chr1	107731316	107731603
chr1	107731964	107732511
chr1	108115995	108116312
chr1	108121113	108121300
chr1	108717373	108717608
chr1	108732299	108732443
chr1	108756077	108756630
chr1	109686953	109687109
chr1	110070851	110071372
chr1	110071859	110072005
chr1	110325799	110325952
chr1	110447975	110448581
chr1	110474757	110474825
chr1	110478512	110478736
chr1	110478917	110479356
chr1	110479486	110479668
chr1	110480151	110480474
chr1	110482624	110483152
chr1	110486556	110486861
chr1	110488605	110488848
chr1	110488997	110489772
chr1	110498148	110498658
chr1	110518714	110519097
chr1	110519408	110519891
chr1	110520036	110520779
chr1	110524870	110525556
chr1	110526095	110526222
chr1	110527802	110528184
chr1	110530351	110530533
chr1	110533535	110534054
chr1	110547618	110547858
chr1	110547999	110548334
chr1	110548969	110549610
chr1	110550403	110550683
chr1	110783624	110783786
chr1	110868631	110868989
chr1	110870108	110870331
chr1	110894307	110894543
chr1	110894730	110895331
chr1	110895514	110895679
chr1	110900107	110900373
chr1	111001021	111001426
chr1	111031191	111031412
chr1	111098211	111098460
chr1	111113583	111114170
chr1	111114924	111115261
chr1	111115405	111115673
chr1	111407392	111407644
chr1	111465828	111465990
chr1	111466240	111466259
chr1	111466516	111466698
chr1	111466950	111467055
chr1	111469220	111469381
chr1	111470340	111470589
chr1	111470809	111471418
chr1	111482816	111483023
chr1	111711487	111711643
chr1	111802465	111802691
chr1	112313595	112313751
chr1	112332809	112333145
chr1	114558664	114559010
chr1	114559566	114560231
chr1	114973555	114973716
chr1	115355869	115356100
chr1	115356854	115357076
chr1	115358588	115358753
chr1	115362083	115362193
chr1	115462863	115463089
chr1	115495278	115495534
chr1	116763174	116763474
chr1	116927716	116927964
chr1	116985090	116985253
chr1	117402947	117403325
chr1	117597620	117597858
chr1	117609975	117610377
chr1	117764224	117764463
chr1	117765397	117765621
chr1	117787878	117788260
chr1	117790059	117790219
chr1	117791498	117791747
chr1	117791998	117792147
chr1	117792658	117792836
chr1	117800249	117800429
chr1	117852752	117853044
chr1	117903498	117903842
chr1	117907822	117908211
chr1	117912145	117912738
chr1	117915090	117915428
chr1	117915942	117916179
chr1	117916989	117917068
chr1	117938308	117938747
chr1	117952575	117952781
chr1	117953143	117953837
chr1	118349700	118350033
chr1	118403828	118404153
chr1	118455974	118456230
chr1	118506149	118506349
chr1	118518232	118518402
chr1	118521644	118521778
chr1	118526501	118526723
chr1	118530648	118530882
chr1	118544706	118545330
chr1	118545580	118546070
chr1	118559475	118559737
chr1	118564339	118564526
chr1	118566244	118566700
chr1	118571211	118571664
chr1	118572402	118572758
chr1	118574921	118575291
chr1	118577168	118577884
chr1	118579641	118580002
chr1	118588381	118588655
chr1	118589292	118589980
chr1	118590881	118591116
chr1	118601152	118601344
chr1	118605392	118605555
chr1	118606124	118606421
chr1	118607024	118607162
chr1	118609274	118609807
chr1	118610023	118610198
chr1	118612868	118613100
chr1	118615581	118615839
chr1	118621671	118621849
chr1	118625034	118625243
chr1	118625446	118625640
chr1	118626189	118626631
chr1	118628265	118628776
chr1	118630135	118630354
chr1	118670620	118671061
chr1	118808831	118809166
chr1	118809530	118809743
chr1	118974986	118975315
chr1	119163584	119163699
chr1	119190456	119191078
chr1	119277603	119277837
chr1	119346889	119347134
chr1	119417827	119418025
chr1	119419104	119419251
chr1	120890748	120890935
chr1	120897672	120897871
chr1	120898975	120899158
chr1	122124794	122125235
chr1	122338062	122338266
chr1	122349331	122349899
chr1	122374217	122374737
chr1	122375310	122375738
chr1	122399644	122399890
chr1	122534229	122534418
chr1	124494096	124494309
chr1	124673032	124673190
chr1	124855537	124855847
chr1	124856543	124856852
chr1	124888442	124888654
chr1	124889247	124889559
chr1	125361582	125362018
chr1	125362229	125362546
chr1	125364623	125364644
chr1	126319858	126320360
chr1	126400549	126400741
chr1	126402403	126402578
chr1	126403105	126403586
chr1	126471711	126471909
chr1	127028176	127028390
chr1	127036443	127036634
chr1	127037973	127038219
chr1	127086628	127086789
chr1	127168920	127169114
chr1	127260646	127260832
chr1	127421045	127421195
chr1	127469288	127469513
chr1	127536484	127536973
chr1	127564316	127564557
chr1	127566076	127566284
chr1	127679608	127679888
chr1	127680263	127680501
chr1	127729949	127730228
chr1	127731017	127731188
chr1	127731600	127732204
chr1	127734461	127734707
chr1	127737179	127737234
chr1	127761593	127761970
chr1	127765765	127765998
chr1	127766318	127766675
chr1	127828201	127828393
chr1	127874378	127874666
chr1	127884777	127885066
chr1	127885360	127885596
chr1	127886092	127886227
chr1	127911970	127912126
chr1	128429122	128429316
chr1	128499412	128499709
chr1	129558980	129559134
chr1	129706985	129707151
chr1	129805827	129805903
chr1	129813521	129813690
chr1	130316182	130316367
chr1	130658535	130658691
chr1	130726336	130726919
chr1	130738104	130738434
chr1	130738992	130739101
chr1	130747057	130747159
chr1	130747767	130748674
chr1	130748901	130750149
chr1	130750373	130750954
chr1	130751288	130751543
chr1	130754658	130754859
chr1	130755132	130755318
chr1	130771863	130772006
chr1	130820996	130821379
chr1	130943079	130943473
chr1	131014426	131014549
chr1	131015005	131015168
chr1	132293493	132293835
chr1	132366194	132366798
chr1	132368645	132368824
chr1	132418439	132419047
chr1	133362604	133363016
chr1	134493307	134493500
chr1	134689855	134690092
chr1	134843849	134844123
chr1	134849084	134849273
chr1	134850107	134850275
chr1	134850491	134850987
chr1	134857414	134857582
chr1	134858808	134859318
chr1	134860424	134860626
chr1	134861901	134862092
chr1	134862540	134862730
chr1	134864110	134864498
chr1	134864665	134864893
chr1	134870095	134870713
chr1	134873293	134873620
chr1	134896872	134897065
chr1	134897881	134898400
chr1	134905914	134906198
chr1	134924651	134924932
chr1	134925245	134925457
chr1	134947444	134947814
chr1	134953352	134953546
chr1	134954153	134954794
chr1	134955122	134956510
chr1	134956810	134957226
chr1	134957377	134957632
chr1	134957952	134959006
chr1	134959270	134959505
chr1	134961362	134961595
chr1	134961952	134962108
chr1	134964157	134965312
chr1	134982798	134982941
chr1	134983314	134983708
chr1	134987842	134988155
chr1	134990763	134991804
chr1	134992341	134993131
chr1	134994704	134994860
chr1	135000382	135000613
chr1	135004408	135004755
chr1	135003897	135004237
chr1	135008612	135008826
chr1	135009277	135009598
chr1	135016998	135017219
chr1	135367396	135367579
chr1	135421314	135421451
chr1	135422041	135422456
chr1	135523905	135524126
chr1	135713169	135713392
chr1	135901856	135902135
chr1	135902388	135902603
chr1	135903195	135903820
chr1	135904732	135904924
chr1	135906340	135906661
chr1	135907050	135907287
chr1	135907524	135907792
chr1	135908127	135908328
chr1	135908976	135909289
chr1	135926651	135926706
chr1	135927926	135928723
chr1	135931517	135931682
chr1	135948941	135949985
chr1	135950417	135951035
chr1	135951571	135951736
chr1	135952401	135952984
chr1	135954160	135955114
chr1	135955889	135956055
chr1	135965996	135966144
chr1	135966424	135966567
chr1	135969836	135970033
chr1	135983921	135984186
chr1	135984559	135984775
chr1	136025746	136025981
chr1	136070871	136071002
chr1	136261306	136261511
chr1	136264727	136264932
chr1	136905105	136905685
chr1	136905911	136906355
chr1	138709883	138710244
chr1	138712484	138712676
chr1	138713985	138714148
chr1	138714308	138714786
chr1	138715284	138715707
chr1	138715910	138716250
chr1	138716665	138717170
chr1	138727538	138727747
chr1	138728133	138728383
chr1	138838428	138838678
chr1	139238512	139238792
chr1	139412185	139412427
chr1	139444355	139444723
chr1	139456450	139456807
chr1	139512712	139512898
chr1	139527692	139528042
chr1	139528852	139529303
chr1	139584047	139584194
chr1	140569012	140569168
chr1	140785190	140785719
chr1	140786404	140786853
chr1	141674281	141674483
chr1	141674902	141675023
chr1	141677781	141678573
chr1	141977544	141977719
chr1	141978002	141978108
chr1	142017003	142017224
chr1	142062128	142062394
chr1	142131634	142131905
chr1	142138555	142138783
chr1	142253429	142253603
chr1	142497931	142498092
chr1	142503369	142503952
chr1	142504625	142504784
chr1	142505082	142505357
chr1	142573665	142573942
chr1	142724284	142724382
chr1	142726778	142727414
chr1	142727998	142728351
chr1	142738517	142738848
chr1	142738996	142739196
chr1	142739499	142739936
chr1	142740897	142741036
chr1	142752213	142752358
chr1	142752494	142753328
chr1	142753870	142754050
chr1	142754758	142754972
chr1	142755134	142755441
chr1	142786544	142787352
chr1	142787700	142788244
chr1	142798725	142798832
chr1	143140539	143140825
chr1	143153778	143154129
chr1	143159467	143159902
chr1	143161214	143161490
chr1	143162970	143163703
chr1	143165346	143165488
chr1	143323349	143323515
chr1	143380923	143381217
chr1	143381814	143382008
chr1	143389794	143389976
chr1	143390121	143390360
chr1	143442899	143443212
chr1	143446089	143446338
chr1	143461279	143461577
chr1	143475792	143475973
chr1	143495470	143495688
chr1	143496290	143496428
chr1	143496617	143496787
chr1	143497069	143497238
chr1	143499734	143499854
chr1	143510303	143510682
chr1	143512271	143512525
chr1	143514544	143514902
chr1	143515529	143516319
chr1	143524462	143524738
chr1	143552576	143552727
chr1	143570519	143570688
chr1	143571356	143571523
chr1	143580766	143581232
chr1	143626999	143627389
chr1	143649123	143649647
chr1	143670580	143670757
chr1	143670938	143671222
chr1	143690457	143690525
chr1	143692798	143692981
chr1	143694302	143694349
chr1	143697833	143698077
chr1	143699607	143699861
chr1	143701553	143701735
chr1	143702025	143702146
chr1	143702544	143702951
chr1	143704270	143704708
chr1	143707468	143708418
chr1	143710887	143711147
chr1	143782514	143782734
chr1	143791557	143792044
chr1	143856561	143856745
chr1	143857513	143857759
chr1	143874038	143874406
chr1	144012304	144012621
chr1	144013176	144013738
chr1	144067532	144067674
chr1	144148953	144149181
chr1	144149349	144149810
chr1	144223351	144223909
chr1	144308790	144308957
chr1	144670941	144671148
chr1	144672328	144673204
chr1	144673594	144673888
chr1	144683598	144683766
chr1	144722323	144722576
chr1	144723046	144723592
chr1	144725228	144725545
chr1	144727312	144727748
chr1	144730873	144731057
chr1	144750279	144750419
chr1	144786630	144786792
chr1	144787239	144787393
chr1	144906421	144906584
chr1	144943790	144943970
chr1	144966971	144967252
chr1	144967620	144967754
chr1	144977960	144978177
chr1	145104690	145104966
chr1	145105402	145105986
chr1	145127379	145127825
chr1	145128386	145128563
chr1	145128738	145128919
chr1	145144357	145144579
chr1	145160174	145160384
chr1	145172339	145172619
chr1	145173681	145173945
chr1	145175579	145176197
chr1	145176415	145176659
chr1	145212479	145212798
chr1	145792310	145792565
chr1	145919178	145919530
chr1	145973228	145973682
chr1	146001802	146002048
chr1	146002349	146002975
chr1	146033436	146033698
chr1	146035549	146035732
chr1	146121927	146122331
chr1	146319660	146319996
chr1	146346307	146346505
chr1	146346889	146347049
chr1	146545983	146546161
chr1	146559682	146560118
chr1	146560734	146560978
chr1	146563184	146563500
chr1	146608275	146608440
chr1	146800999	146801155
chr1	146937593	146938137
chr1	146942487	146943093
chr1	146943449	146943620
chr1	146973882	146974090
chr1	146977774	146978206
chr1	146978702	146978939
chr1	146979091	146980092
chr1	146980316	146980550
chr1	146980700	146981462
chr1	146981663	146981907
chr1	146990484	146990880
chr1	146998094	146998271
chr1	147008675	147008913
chr1	147016183	147016389
chr1	147017701	147018088
chr1	147018576	147018740
chr1	147019352	147019478
chr1	147022458	147022773
chr1	147023215	147023399
chr1	147023966	147024322
chr1	147029293	147029364
chr1	147048740	147048920
chr1	147068807	147069106
chr1	147071079	147071328
chr1	147073788	147074198
chr1	147079951	147080205
chr1	147095445	147095834
chr1	147096238	147096495
chr1	147096008	147096095
chr1	147121028	147121135
chr1	147138290	147138474
chr1	147151544	147151743
chr1	147153517	147153642
chr1	147153891	147154411
chr1	147173651	147173888
chr1	147177620	147177938
chr1	147180500	147180878
chr1	147183095	147183321
chr1	147183469	147184258
chr1	147190473	147190925
chr1	147201891	147202077
chr1	147210609	147210811
chr1	147227550	147227581
chr1	147227775	147228141
chr1	147228390	147228631
chr1	147228807	147229074
chr1	147231323	147231756
chr1	147239449	147239658
chr1	147246114	147246271
chr1	147250942	147251173
chr1	147339498	147339676
chr1	147340937	147341100
chr1	147341257	147342278
chr1	147393860	147394229
chr1	147394775	147395627
chr1	147395888	147396709
chr1	147397432	147397690
chr1	147406262	147406555
chr1	147414643	147414842
chr1	147415210	147415385
chr1	147415593	147415679
chr1	147415974	147416164
chr1	147418390	147418766
chr1	147419234	147419393
chr1	147420802	147421049
chr1	147423252	147423465
chr1	147424038	147424247
chr1	147425072	147425863
chr1	147426224	147426444
chr1	147427024	147427137
chr1	147466441	147466915
chr1	147467466	147467634
chr1	147468916	147469651
chr1	147471070	147471311
chr1	147483575	147483745
chr1	147484902	147485189
chr1	147485821	147486131
chr1	147489089	147489753
chr1	147490890	147491055
chr1	147500215	147500410
chr1	147500854	147501010
chr1	147505264	147505432
chr1	147512474	147512730
chr1	147513281	147513744
chr1	147514219	147514902
chr1	147524541	147525036
chr1	147527982	147528150
chr1	147528872	147529118
chr1	147530104	147530306
chr1	147530746	147530773
chr1	147584251	147584580
chr1	147584902	147585147
chr1	147585704	147585898
chr1	147586060	147586237
chr1	147595125	147595336
chr1	147595780	147596009
chr1	147603317	147603936
chr1	147604212	147605251
chr1	147608491	147608849
chr1	147610794	147610980
chr1	147635541	147635805
chr1	147767223	147767642
chr1	147819781	147820452
chr1	147846437	147846571
chr1	147847417	147847577
chr1	147887495	147888529
chr1	147924688	147924932
chr1	147926340	147926717
chr1	147927043	147927199
chr1	147937133	147937272
chr1	147937662	147938205
chr1	147941086	147941271
chr1	148083786	148084034
chr1	148106533	148106722
chr1	148112978	148113407
chr1	148114436	148114618
chr1	148118220	148118804
chr1	148120091	148120263
chr1	148133265	148133346
chr1	148134612	148134853
chr1	148135326	148135663
chr1	148140517	148141238
chr1	148218733	148218867
chr1	148221775	148222198
chr1	148441433	148441653
chr1	148442219	148442383
chr1	148453096	148453863
chr1	148454035	148454461
chr1	148454632	148454853
chr1	148460293	148460739
chr1	148486006	148486684
chr1	148486861	148487186
chr1	148487593	148487749
chr1	148488786	148488952
chr1	148494654	148495001
chr1	148495392	148496601
chr1	148499846	148500171
chr1	148500499	148500705
chr1	148504555	148504793
chr1	148605360	148605826
chr1	148606531	148606734
chr1	149101753	149101902
chr1	149172554	149172689
chr1	149222044	149222253
chr1	149241571	149241750
chr1	149296492	149296628
chr1	149296888	149297098
chr1	149297356	149297895
chr1	149317410	149317733
chr1	149318127	149318340
chr1	149412444	149412655
chr1	149450028	149450509
chr1	149458516	149458707
chr1	149495466	149495830
chr1	149496259	149496552
chr1	149512415	149512721
chr1	149513496	149513829
chr1	149514682	149514853
chr1	149515262	149515628
chr1	149515926	149516302
chr1	149516484	149516888
chr1	149530732	149531116
chr1	149538054	149538220
chr1	149559228	149559847
chr1	149560051	149560252
chr1	149628399	149628621
chr1	149629483	149629640
chr1	149634636	149634790
chr1	149658975	149659255
chr1	149749687	149750376
chr1	150733565	150733875
chr1	151069261	151069467
chr1	151113768	151114108
chr1	151161414	151161582
chr1	151162691	151162859
chr1	151224905	151225365
chr1	151231490	151231752
chr1	151239590	151239763
chr1	151518346	151518521
chr1	151561168	151561279
chr1	151661566	151661746
chr1	151662689	151663536
chr1	151663683	151663861
chr1	151697495	151697686
chr1	151813052	151814516
chr1	151934617	151934779
chr1	151939481	151939697
chr1	151940104	151940320
chr1	152187033	152187222
chr1	152188819	152188984
chr1	152329171	152329455
chr1	152329644	152330078
chr1	152330697	152330838
chr1	152332290	152332459
chr1	152332730	152332756
chr1	152337727	152337934
chr1	152338071	152338227
chr1	152338408	152338585
chr1	152339553	152340517
chr1	152341331	152341448
chr1	152351340	152351596
chr1	152366723	152366860
chr1	152389073	152389431
chr1	152449787	152449957
chr1	152463177	152463447
chr1	152464140	152464295
chr1	152492037	152492198
chr1	152655771	152656011
chr1	152665289	152665445
chr1	152678444	152679118
chr1	152679308	152679521
chr1	152750681	152751035
chr1	152751804	152751960
chr1	152827040	152827198
chr1	152853708	152853882
chr1	153068833	153069076
chr1	153145872	153146359
chr1	153153186	153153356
chr1	153239047	153239328
chr1	153269065	153269305
chr1	153270236	153270397
chr1	153487481	153487637
chr1	153488287	153489679
chr1	153490289	153490591
chr1	153532518	153532712
chr1	153545386	153545600
chr1	153550754	153550905
chr1	153664569	153664743
chr1	153832866	153833441
chr1	153882141	153882438
chr1	154309233	154309435
chr1	154309598	154309754
chr1	154652659	154652921
chr1	154686819	154686972
chr1	155929397	155929752
chr1	155930015	155930237
chr1	155931121	155931288
chr1	155931676	155932157
chr1	157197204	157197442
chr1	157198009	157198310
chr1	157278771	157278911
chr1	157294299	157294559
chr1	157339195	157339345
chr1	157340638	157341138
chr1	157350432	157350618
chr1	157350958	157351291
chr1	157352727	157352960
chr1	157353639	157354182
chr1	157392358	157392626
chr1	158227770	158228662
chr1	158228923	158229150
chr1	158249466	158249782
chr1	158316190	158316355
chr1	158323762	158324460
chr1	158325033	158325333
chr1	158360141	158360402
chr10	487310	487586
chr10	560401	560625
chr10	664418	664686
chr10	715913	716321
chr10	716994	717165
chr10	768262	768444
chr10	768674	768842
chr10	794093	794443
chr10	794709	794954
chr10	864251	864606
chr10	864781	864948
chr10	865513	865779
chr10	866230	866804
chr10	874334	874490
chr10	876357	876780
chr10	940771	941030
chr10	941477	941828
chr10	1043958	1044188
chr10	1255391	1255599
chr10	1255877	1256013
chr10	1377428	1377626
chr10	1481003	1481704
chr10	1534590	1534854
chr10	1743656	1743961
chr10	1745044	1745222
chr10	1745372	1745753
chr10	1816769	1816939
chr10	1962414	1962615
chr10	1972269	1972588
chr10	2031312	2031501
chr10	2031980	2032142
chr10	2036232	2036488
chr10	2037148	2037550
chr10	2040223	2040440
chr10	2212698	2213226
chr10	2220444	2220629
chr10	2226359	2226632
chr10	2227071	2227314
chr10	2282193	2282382
chr10	2282704	2282860
chr10	2883933	2884118
chr10	3590602	3590779
chr10	3592016	3592359
chr10	3593559	3593916
chr10	3596095	3596332
chr10	3728750	3728988
chr10	3731732	3732734
chr10	3733623	3733867
chr10	3734020	3734101
chr10	3773574	3773761
chr10	3774255	3774470
chr10	3774784	3775141
chr10	3779548	3779731
chr10	3897931	3898066
chr10	3899507	3899684
chr10	3932762	3932962
chr10	4104998	4105141
chr10	4138810	4139100
chr10	4193011	4193629
chr10	4235271	4235386
chr10	4251441	4251651
chr10	4251822	4251994
chr10	4252465	4252890
chr10	4253184	4253628
chr10	4283570	4283910
chr10	4286568	4286799
chr10	4287077	4287328
chr10	4346008	4346139
chr10	4347327	4347638
chr10	4386353	4386563
chr10	4444375	4444560
chr10	4444847	4445006
chr10	4643485	4643667
chr10	4644319	4644619
chr10	4646121	4646273
chr10	4829106	4829312
chr10	4873449	4873518
chr10	5017959	5018397
chr10	5109670	5109980
chr10	5186148	5186351
chr10	5248677	5248852
chr10	5624246	5624499
chr10	6405046	6405205
chr10	6677480	6677643
chr10	6763249	6763603
chr10	6925444	6925709
chr10	7115433	7115595
chr10	7494846	7495148
chr10	7505925	7506145
chr10	7513701	7513801
chr10	7575311	7575522
chr10	8461507	8461886
chr10	8577940	8578181
chr10	9403373	9403841
chr10	9556101	9556309
chr10	9557489	9557828
chr10	9559016	9559376
chr10	9561966	9562275
chr10	9567611	9567840
chr10	9568266	9568526
chr10	9569234	9569427
chr10	9569670	9570228
chr10	9570399	9570700
chr10	9575289	9575477
chr10	9577020	9577216
chr10	9578232	9578642
chr10	9579739	9579995
chr10	9580290	9580579
chr10	9583279	9583551
chr10	9583736	9584123
chr10	9584758	9585073
chr10	9586391	9586671
chr10	9593221	9593589
chr10	9605219	9605663
chr10	9605791	9606082
chr10	9607115	9607527
chr10	9629438	9629769
chr10	9632783	9633001
chr10	9633711	9633939
chr10	9636934	9637130
chr10	9637957	9639095
chr10	9639360	9639559
chr10	9644958	9645852
chr10	9647210	9647399
chr10	9657171	9657327
chr10	9657955	9658486
chr10	9659261	9659519
chr10	9659936	9660165
chr10	9664109	9664207
chr10	9664530	9664799
chr10	9675303	9675594
chr10	9679218	9679622
chr10	9680168	9680324
chr10	9680579	9681350
chr10	9693001	9693094
chr10	9693642	9693695
chr10	9694173	9694804
chr10	9696761	9696947
chr10	9707480	9707722
chr10	9756743	9756902
chr10	9757301	9757365
chr10	9757718	9758000
chr10	9824861	9825116
chr10	9825605	9826019
chr10	9989732	9990216
chr10	10219504	10219763
chr10	10394240	10394741
chr10	10396466	10396969
chr10	10547834	10548093
chr10	10612521	10612690
chr10	10699094	10699109
chr10	10700450	10700625
chr10	10753916	10754554
chr10	10817445	10818017
chr10	10818351	10819078
chr10	10820943	10821696
chr10	10822102	10822505
chr10	10822660	10822863
chr10	10823009	10823102
chr10	10826402	10826582
chr10	10832856	10833726
chr10	10834072	10834523
chr10	10835828	10835995
chr10	10836788	10836977
chr10	10838114	10839018
chr10	10864016	10864250
chr10	11156880	11156972
chr10	11198939	11199213
chr10	11199408	11199891
chr10	11200401	11200640
chr10	11216009	11216017
chr10	11216198	11216683
chr10	11217029	11217235
chr10	11485717	11486172
chr10	11498281	11498518
chr10	11920039	11920229
chr10	11924878	11925035
chr10	11989486	11989938
chr10	11990755	11990981
chr10	12128613	12128984
chr10	12130016	12130507
chr10	12193711	12194252
chr10	12204673	12204882
chr10	12205995	12206370
chr10	12208350	12208554
chr10	12241231	12241378
chr10	12335822	12336721
chr10	12337448	12337879
chr10	12338038	12338326
chr10	12345828	12345989
chr10	12346465	12346808
chr10	12349218	12349520
chr10	12350255	12350400
chr10	12354898	12355121
chr10	12441946	12442113
chr10	12500556	12500719
chr10	12675273	12675477
chr10	12776419	12776590
chr10	13251843	13252044
chr10	13271204	13271397
chr10	13277122	13277294
chr10	13291605	13291823
chr10	13355616	13356063
chr10	13426475	13426659
chr10	13446800	13446986
chr10	13463134	13463471
chr10	13553827	13554037
chr10	13555857	13556013
chr10	13596518	13596540
chr10	13596748	13596971
chr10	13600302	13600590
chr10	13639485	13640047
chr10	13674451	13674844
chr10	13678665	13678791
chr10	13711827	13712053
chr10	13714960	13715064
chr10	13715728	13715889
chr10	13717317	13717596
chr10	13717761	13718127
chr10	13718518	13718794
chr10	13719020	13719256
chr10	13719594	13719944
chr10	13721178	13721251
chr10	13721407	13721771
chr10	13741645	13742103
chr10	13843809	13844607
chr10	13854834	13855201
chr10	13872208	13872784
chr10	13898181	13898363
chr10	13905517	13905725
chr10	13906609	13907327
chr10	13910443	13910738
chr10	13915474	13915645
chr10	13917946	13918166
chr10	13919493	13919674
chr10	13920679	13920878
chr10	13921503	13921720
chr10	13923153	13923367
chr10	13926633	13927193
chr10	13926188	13926412
chr10	13927541	13928544
chr10	13928733	13929001
chr10	13932202	13932428
chr10	13932619	13933334
chr10	13933617	13934159
chr10	13934958	13935865
chr10	13939627	13940633
chr10	13940895	13941321
chr10	13944106	13944490
chr10	13944848	13945249
chr10	13946336	13946769
chr10	13947289	13947570
chr10	13950387	13950578
chr10	13950937	13951207
chr10	13951381	13951599
chr10	13951959	13952136
chr10	13952633	13952789
chr10	13954573	13954729
chr10	13954926	13955773
chr10	13956118	13956545
chr10	13956799	13957438
chr10	13957600	13957682
chr10	13958143	13958355
chr10	13959061	13959667
chr10	13960417	13961077
chr10	13961336	13962647
chr10	13964189	13964548
chr10	13964750	13965318
chr10	13965471	13965844
chr10	13966969	13967334
chr10	13968326	13968490
chr10	13968633	13969139
chr10	13969838	13969971
chr10	13970348	13970583
chr10	13970747	13970926
chr10	13975840	13976108
chr10	13978144	13978974
chr10	13979203	13979383
chr10	13980534	13980860
chr10	13982418	13982895
chr10	13983200	13984302
chr10	13986617	13986846
chr10	13991976	13992309
chr10	13992725	13992967
chr10	13993454	13994001
chr10	13994202	13994330
chr10	13998379	13998631
chr10	14000458	14000681
chr10	14005101	14005248
chr10	14005754	14005936
chr10	14006628	14006942
chr10	14007772	14008533
chr10	14008965	14009391
chr10	14009546	14009706
chr10	14014445	14014823
chr10	14015077	14015454
chr10	14017751	14017977
chr10	14018610	14018772
chr10	14019784	14020337
chr10	14020681	14021124
chr10	14022041	14022307
chr10	14023335	14023608
chr10	14024957	14025374
chr10	14028054	14028328
chr10	14029314	14029728
chr10	14032011	14032429
chr10	14032833	14032979
chr10	14102834	14103025
chr10	14381910	14382722
chr10	14707972	14708151
chr10	14905297	14906028
chr10	15037560	15037876
chr10	15042124	15042311
chr10	15044174	15044423
chr10	15067977	15068153
chr10	15081571	15081758
chr10	15093342	15093643
chr10	15125565	15125703
chr10	15163697	15164036
chr10	15188746	15188967
chr10	15198200	15198370
chr10	15199453	15199663
chr10	15211884	15212621
chr10	15231947	15232066
chr10	15232387	15232558
chr10	15250481	15250862
chr10	15251089	15251446
chr10	15308624	15308842
chr10	15360049	15360326
chr10	15451552	15451709
chr10	15464927	15465164
chr10	15543041	15543149
chr10	15543441	15543956
chr10	15560259	15561304
chr10	15561448	15561730
chr10	15629598	15629697
chr10	15638316	15638785
chr10	15639315	15639573
chr10	15639743	15639771
chr10	15648748	15648916
chr10	15652523	15652783
chr10	15860886	15861031
chr10	15931532	15931844
chr10	15940548	15941276
chr10	15941435	15941998
chr10	15942762	15942800
chr10	15946649	15946935
chr10	15947130	15947359
chr10	15947568	15948484
chr10	15949096	15949530
chr10	15950356	15950475
chr10	15976875	15977064
chr10	15977392	15977849
chr10	15978224	15978380
chr10	15978564	15978740
chr10	15979050	15979177
chr10	15987597	15988279
chr10	15988744	15989539
chr10	15997979	15998079
chr10	16029629	16030056
chr10	16030238	16030534
chr10	16143826	16144760
chr10	16145963	16146090
chr10	16343364	16343541
chr10	16437911	16438058
chr10	16443379	16443541
chr10	16555474	16555642
chr10	16644816	16645209
chr10	16645521	16645941
chr10	16646726	16646877
chr10	16648093	16648403
chr10	16648680	16648970
chr10	16649329	16650079
chr10	16650469	16650895
chr10	16651151	16651412
chr10	16653975	16654209
chr10	16664522	16664784
chr10	16970009	16970268
chr10	16972698	16973011
chr10	17575958	17576236
chr10	17618504	17618997
chr10	17681802	17682386
chr10	17944424	17944578
chr10	18170789	18171200
chr10	18175050	18175306
chr10	18175550	18175746
chr10	18176427	18176831
chr10	18177117	18177325
chr10	18179045	18179527
chr10	19060657	19060758
chr10	19061963	19062130
chr10	19084494	19084735
chr10	19096257	19096417
chr10	19128538	19128697
chr10	19139499	19139844
chr10	19140360	19140529
chr10	19140858	19141086
chr10	19141883	19141988
chr10	19146727	19147069
chr10	19154723	19154968
chr10	19156860	19157150
chr10	19160129	19160413
chr10	19166613	19166881
chr10	19167457	19168101
chr10	19168578	19168948
chr10	19170818	19171170
chr10	19295836	19296184
chr10	19486181	19486480
chr10	19553913	19554074
chr10	19554223	19554372
chr10	19578021	19578441
chr10	19578921	19579195
chr10	19685869	19685997
chr10	19793514	19793702
chr10	19831316	19831468
[truncated: 33,723 more rows]
