# Supplementary material for: Genome-wide identification of enhancers and transcription factors regulating the myogenic differentiation of bovine satellite cells
Source: BMC Genomics. 2021 Dec 16;22:901. doi: 10.1186/s12864-021-08224-7 (PMC8675486; doi:10.1186/s12864-021-08224-7)
Supplement: Supplementary file 4 — Additional file 4. H3K27ac peaks common to both before- and during-differentiation bovine satellite cells [file 12864_2021_8224_MOESM4_ESM.xlsx]

## Sheet: common
chr1	882240	882434
chr1	968523	968806
chr1	1117732	1118141
chr1	1118577	1118828
chr1	1643748	1643998
chr1	1653313	1653445
chr1	1653643	1653919
chr1	1908021	1908607
chr1	1909628	1909796
chr1	1944337	1944543
chr1	1984575	1984935
chr1	2027701	2027854
chr1	2109540	2109919
chr1	2120047	2120239
chr1	2122192	2122248
chr1	2128581	2128833
chr1	2128990	2129534
chr1	2129714	2130047
chr1	2217941	2218218
chr1	2786751	2787339
chr1	2828059	2828469
chr1	2924189	2924594
chr1	3102819	3102972
chr1	3760659	3761196
chr1	3832456	3832791
chr1	6826866	6827057
chr1	6857747	6857903
chr1	7114300	7114638
chr1	7183948	7184103
chr1	7280592	7280780
chr1	9440995	9441366
chr1	9441612	9442292
chr1	9442461	9442775
chr1	9582980	9583439
chr1	10231855	10233213
chr1	10690640	10691301
chr1	10691952	10692180
chr1	10823369	10823544
chr1	10859908	10860264
chr1	19227631	19227842
chr1	19228019	19228416
chr1	19418707	19419141
chr1	21327840	21328190
chr1	22093302	22093800
chr1	22094058	22094891
chr1	22783993	22784182
chr1	29418568	29418892
chr1	35122634	35123225
chr1	36063462	36063464
chr1	36064058	36064376
chr1	36156221	36156405
chr1	36156682	36156951
chr1	38275761	38275945
chr1	42070625	42070922
chr1	42230401	42230606
chr1	42829639	42829966
chr1	43194421	43195051
chr1	44555424	44555646
chr1	44617692	44618015
chr1	44687481	44687965
chr1	45156138	45156583
chr1	45962524	45962811
chr1	46002079	46002445
chr1	46057828	46058401
chr1	46110910	46111078
chr1	46189528	46189838
chr1	46190166	46190641
chr1	49931583	49931930
chr1	50480672	50481277
chr1	52024229	52024530
chr1	52133206	52133534
chr1	52133695	52133844
chr1	52776811	52777110
chr1	52777490	52777743
chr1	55892185	55892666
chr1	55893646	55893932
chr1	56512174	56512384
chr1	56616787	56617460
chr1	57409928	57410427
chr1	57410689	57411114
chr1	57708013	57708429
chr1	57740465	57740945
chr1	58199645	58199799
chr1	58391758	58392006
chr1	58433092	58433652
chr1	58434587	58434653
chr1	58618642	58618939
chr1	59814081	59814630
chr1	64049559	64049867
chr1	64082585	64083125
chr1	64120553	64120720
chr1	64136122	64136318
chr1	64240173	64240491
chr1	64246740	64246949
chr1	64275514	64275766
chr1	64334374	64334650
chr1	64432605	64432889
chr1	64861299	64861803
chr1	64862668	64863235
chr1	65096054	65096266
chr1	65096417	65096933
chr1	65197879	65198265
chr1	65318525	65318651
chr1	65433650	65433810
chr1	66226065	66226247
chr1	66226374	66226574
chr1	66943981	66944175
chr1	67012289	67012673
chr1	67121434	67121930
chr1	67276192	67276453
chr1	67441487	67441684
chr1	67456576	67456705
chr1	67952057	67952574
chr1	67984971	67985119
chr1	68088904	68089306
chr1	68690452	68690579
chr1	69199003	69199174
chr1	69501108	69501623
chr1	69559890	69560120
chr1	69582897	69583043
chr1	69827020	69827487
chr1	69946201	69946555
chr1	70053071	70053426
chr1	70335031	70335467
chr1	70371839	70372365
chr1	70615731	70615926
chr1	70616088	70616318
chr1	70619098	70619246
chr1	70620543	70620921
chr1	70622215	70622710
chr1	70679322	70679858
chr1	70680036	70680217
chr1	70877099	70877393
chr1	70986705	70987045
chr1	71043692	71043947
chr1	71257671	71258094
chr1	71355939	71356149
chr1	71410842	71411090
chr1	71781384	71781684
chr1	71913177	71913357
chr1	72100204	72100692
chr1	72150443	72150902
chr1	72475676	72475861
chr1	73048268	73048608
chr1	73180970	73181168
chr1	73364293	73364597
chr1	73493665	73493977
chr1	73586513	73586675
chr1	73626766	73626912
chr1	73755110	73755325
chr1	74488654	74489069
chr1	76005554	76005946
chr1	76006162	76006324
chr1	78378061	78378223
chr1	79132353	79132547
chr1	79135971	79136172
chr1	79155244	79155476
chr1	79193360	79193641
chr1	79193794	79194874
chr1	79291458	79291519
chr1	79291708	79291756
chr1	79492060	79492235
chr1	79586902	79587101
chr1	79587608	79588044
chr1	79588272	79588455
chr1	79588618	79588950
chr1	79590958	79591166
chr1	80006365	80006658
chr1	80346103	80346272
chr1	80346440	80346592
chr1	80473272	80473474
chr1	80661624	80661903
chr1	80665812	80665974
chr1	81288374	81288546
chr1	81696553	81696844
chr1	81984412	81984652
chr1	82438062	82438266
chr1	82499728	82500094
chr1	82509202	82509455
chr1	82515507	82515686
chr1	82536739	82536928
chr1	82539509	82539647
chr1	82540558	82540782
chr1	82541131	82541416
chr1	82541582	82541807
chr1	82588352	82588591
chr1	82590147	82590879
chr1	82600339	82600530
chr1	82624062	82624581
chr1	82627963	82628135
chr1	82629419	82629930
chr1	82630804	82631827
chr1	82812708	82812912
chr1	82820709	82820907
chr1	82828574	82828911
chr1	82852845	82853071
chr1	82871790	82872610
chr1	82887800	82888131
chr1	82926811	82927002
chr1	82927966	82928137
chr1	82978649	82979107
chr1	82996292	82996728
chr1	83012106	83012284
chr1	83122889	83123192
chr1	83247008	83247292
chr1	83416195	83416435
chr1	83776524	83776670
chr1	83826388	83826845
chr1	84047162	84047399
chr1	84047676	84048146
chr1	84226003	84226477
chr1	86120403	86120857
chr1	86318254	86318350
chr1	86382287	86382662
chr1	87481613	87482386
chr1	87518498	87518677
chr1	87764464	87764801
chr1	87792787	87793290
chr1	87963183	87963993
chr1	88006122	88006411
chr1	88362055	88362315
chr1	88362757	88363000
chr1	88408028	88408198
chr1	88423118	88423376
chr1	89910184	89910403
chr1	89910623	89910888
chr1	89911137	89911303
chr1	90030731	90031002
chr1	92991020	92991291
chr1	95478511	95479057
chr1	95479442	95479946
chr1	96021125	96021344
chr1	96021953	96022507
chr1	96022698	96022874
chr1	96441163	96441360
chr1	97057194	97057909
chr1	97058855	97059016
chr1	97162881	97163181
chr1	97196257	97196802
chr1	97421234	97421582
chr1	97603785	97604032
chr1	97604312	97604500
chr1	98280454	98280687
chr1	99361556	99362011
chr1	99744463	99744796
chr1	106186152	106186500
chr1	106925117	106925544
chr1	106925672	106925834
chr1	107077149	107077507
chr1	107077841	107078406
chr1	107440418	107440581
chr1	107614703	107614847
chr1	107698332	107699256
chr1	107699656	107700192
chr1	108867150	108867357
chr1	108902895	108903090
chr1	109413540	109413719
chr1	110438512	110438680
chr1	110448857	110449312
chr1	110478100	110478311
chr1	110481784	110482173
chr1	110484067	110484267
chr1	110526888	110527295
chr1	110779617	110779826
chr1	110779980	110780188
chr1	110784187	110784858
chr1	110869558	110869899
chr1	110954848	110955446
chr1	111095803	111096132
chr1	111829316	111829659
chr1	111876496	111876734
chr1	113326634	113326853
chr1	114557399	114557571
chr1	114557890	114558199
chr1	115496085	115496299
chr1	115496652	115496874
chr1	116928336	116928501
chr1	117362152	117362969
chr1	117403841	117403984
chr1	117536932	117537530
chr1	117598342	117598935
chr1	117716043	117717371
chr1	117717582	117717850
chr1	117718079	117718522
chr1	118213546	118214004
chr1	118350314	118350680
chr1	118495449	118495701
chr1	118495852	118496159
chr1	118496562	118496797
chr1	118497180	118497572
chr1	118517410	118517618
chr1	119074295	119074463
chr1	120888979	120889390
chr1	120897299	120897490
chr1	120899916	120900106
chr1	120911806	120912324
chr1	120912601	120912836
chr1	120913395	120913733
chr1	120913864	120914037
chr1	120916444	120916761
chr1	121946366	121946638
chr1	122257950	122258330
chr1	122350209	122350691
chr1	124887137	124888218
chr1	125875670	125875868
chr1	125986284	125986477
chr1	126112598	126112713
chr1	126320564	126320891
chr1	126593371	126593640
chr1	127085678	127086099
chr1	127221707	127222111
chr1	127468786	127469066
chr1	127575852	127576735
chr1	127609201	127609391
chr1	127609756	127610015
chr1	127773693	127773855
chr1	127856322	127856484
chr1	127887248	127887340
chr1	128042002	128042420
chr1	129419558	129419704
chr1	129558320	129558506
chr1	129707580	129707746
chr1	129754212	129754451
chr1	130727235	130727414
chr1	130727681	130727901
chr1	130728374	130728540
chr1	130729044	130729240
chr1	130737121	130737539
chr1	130753112	130753225
chr1	130772359	130772691
chr1	130772937	130773101
chr1	130773448	130773826
chr1	130930443	130930895
chr1	132292396	132292874
chr1	132419524	132420296
chr1	133082422	133082874
chr1	133083306	133083618
chr1	133083903	133084256
chr1	133349164	133349331
chr1	133349519	133349692
chr1	134838517	134839384
chr1	134849466	134849629
chr1	134905112	134905294
chr1	134948086	134948479
chr1	134948734	134949061
chr1	134949238	134949506
chr1	134962564	134962726
chr1	134963195	134963412
chr1	134988396	134988568
chr1	134993749	134994402
chr1	134995649	134995814
chr1	135082213	135082413
chr1	135082625	135083253
chr1	135572301	135572503
chr1	135753623	135753879
chr1	135880812	135881568
chr1	135979831	135979983
chr1	136033734	136033920
chr1	136814891	136815334
chr1	137214959	137215356
chr1	138384523	138384786
chr1	138550109	138550310
chr1	138996092	138996535
chr1	138996736	138997088
chr1	139237958	139238234
chr1	139361957	139363028
chr1	139413171	139413335
chr1	139443514	139443721
chr1	139512068	139512358
chr1	142132586	142132902
chr1	142252896	142253147
chr1	142707310	142707520
chr1	142708339	142708501
chr1	143106661	143106876
chr1	143120447	143120784
chr1	143141424	143141633
chr1	143142387	143142576
chr1	143143504	143143649
chr1	143274622	143274898
chr1	143275323	143275543
chr1	143444934	143445190
chr1	143450780	143451186
chr1	143451488	143451860
chr1	143452489	143453130
chr1	143454345	143454511
chr1	143523241	143523931
chr1	143572005	143572136
chr1	143579867	143580075
chr1	143642185	143642361
chr1	143643122	143643617
chr1	143710047	143710230
chr1	143728625	143728810
chr1	143849203	143849365
chr1	143850018	143850239
chr1	143850456	143850636
chr1	143858311	143858461
chr1	143860612	143860829
chr1	143941465	143941638
chr1	143941986	143942150
chr1	144057792	144058020
chr1	144058277	144058669
chr1	144165460	144165616
chr1	144165821	144165997
chr1	144204322	144204456
chr1	144351778	144352026
chr1	144430594	144430790
chr1	144683979	144684223
chr1	144684503	144685046
chr1	144695621	144695972
chr1	144696473	144696652
chr1	144711180	144711522
chr1	144712121	144712668
chr1	144712886	144713126
chr1	144716494	144716641
chr1	144717408	144717518
chr1	144718601	144718777
chr1	144724360	144724691
chr1	144728289	144728498
chr1	144729835	144730500
chr1	144809677	144809968
chr1	144908288	144908492
chr1	144908780	144908933
chr1	144937293	144937550
chr1	144937895	144938248
chr1	144954260	144954794
chr1	144976893	144977126
chr1	144978906	144979224
chr1	145102651	145102950
chr1	145663060	145663374
chr1	145663641	145663911
chr1	145756099	145756253
chr1	145756963	145757516
chr1	145786438	145786794
chr1	145793222	145793429
chr1	145806129	145806247
chr1	145807272	145807419
chr1	145808668	145808809
chr1	145972707	145973029
chr1	146320288	146320445
chr1	146528195	146528435
chr1	146991210	146991684
chr1	147003775	147004053
chr1	147017289	147017453
chr1	147069391	147070020
chr1	147071877	147072311
chr1	147072497	147073063
chr1	147073311	147073557
chr1	147097240	147097370
chr1	147240127	147240348
chr1	147242308	147242498
chr1	147243664	147243928
chr1	148108297	148108489
chr1	148339989	148340215
chr1	148340490	148340948
chr1	148604933	148605115
chr1	149348207	149348564
chr1	149449143	149449384
chr1	149567096	149568760
chr1	149749033	149749257
chr1	151161986	151162222
chr1	151476237	151476545
chr1	152232527	152232692
chr1	152307877	152308116
chr1	152313395	152313626
chr1	152324703	152324898
chr1	152326231	152326519
chr1	152339134	152339254
chr1	152365772	152366007
chr1	152366195	152366419
chr1	152450320	152450646
chr1	152450993	152451351
chr1	152638120	152638431
chr1	152659564	152659726
chr1	152665879	152666489
chr1	152681189	152681415
chr1	153266138	153266393
chr1	153266864	153267146
chr1	154478509	154478918
chr1	157198852	157199145
chr1	157303568	157303753
chr1	157334108	157334457
chr1	157349253	157349404
chr1	157504615	157504785
chr1	158292676	158293133
chr1	158315607	158315946
chr1	158358706	158358892
chr1	158359186	158359750
chr10	451867	452087
chr10	663601	663905
chr10	714192	714325
chr10	875077	875266
chr10	875920	876141
chr10	1043317	1043481
chr10	1094887	1095265
chr10	1161023	1161185
chr10	1298823	1299346
chr10	1518305	1518912
chr10	1817286	1817551
chr10	2413606	2414149
chr10	4104538	4104841
chr10	4387489	4387805
chr10	4470908	4471305
chr10	4702438	4702590
chr10	4702964	4703131
chr10	5012302	5012561
chr10	5012690	5013008
chr10	5108902	5109066
chr10	6764080	6764534
chr10	6924265	6925079
chr10	8176834	8177330
chr10	8642344	8642693
chr10	8884460	8884932
chr10	9334962	9335313
chr10	9370451	9370596
chr10	9404382	9404578
chr10	9571064	9571311
chr10	9573272	9573464
chr10	9573667	9574191
chr10	9582662	9582866
chr10	9590493	9590962
chr10	9591248	9591413
chr10	9591891	9592318
chr10	9606377	9606541
chr10	9647867	9648118
chr10	9699409	9699589
chr10	9708285	9708727
chr10	9935264	9935428
chr10	10003571	10003845
chr10	10306009	10306045
chr10	10547497	10547588
chr10	10611899	10612276
chr10	10675152	10675373
chr10	10853301	10853468
chr10	10961262	10961403
chr10	11392761	11393002
chr10	11459724	11460169
chr10	11926040	11926194
chr10	11961096	11961333
chr10	12082327	12082643
chr10	12207150	12207308
chr10	12207789	12207951
chr10	12227878	12227986
chr10	12228206	12228652
chr10	12347287	12347376
chr10	12352909	12353273
chr10	12353517	12353903
chr10	12354335	12354374
chr10	12424224	12424449
chr10	12674501	12674908
chr10	12743722	12744061
chr10	12744286	12744595
chr10	13201857	13202588
chr10	13276363	13276796
chr10	13362504	13362697
chr10	13543491	13543650
chr10	13545290	13545757
chr10	13599817	13599981
chr10	13638256	13638523
chr10	13638675	13638887
chr10	13672481	13672819
chr10	13675143	13675399
chr10	13676152	13676244
chr10	13803443	13803612
chr10	13894999	13895309
chr10	13895806	13896019
chr10	13896517	13896694
chr10	13936239	13936328
chr10	13939103	13939308
chr10	13977157	13977325
chr10	13977601	13977960
chr10	14000977	14001181
chr10	14001400	14001547
chr10	14002706	14002906
chr10	14017076	14017474
chr10	14026641	14026823
chr10	14357674	14358040
chr10	14686447	14686659
chr10	15067131	15067334
chr10	15105206	15105344
chr10	15105641	15106202
chr10	15649331	15650311
chr10	15650556	15650703
chr10	15650949	15651179
chr10	15651776	15651946
chr10	16288147	16288259
chr10	16343860	16344216
chr10	16905625	16905813
chr10	16970855	16970997
chr10	16971206	16971656
chr10	16973304	16973445
chr10	17642631	17642815
chr10	17701059	17701493
chr10	17701989	17702142
chr10	19061146	19061308
chr10	19127987	19128296
chr10	19163138	19163209
chr10	19164173	19164362
chr10	19164859	19165059
chr10	19197238	19197682
chr10	19366964	19367180
chr10	19367468	19368082
chr10	19485828	19485978
chr10	19887636	19888162
chr10	19888677	19889083
chr10	20437128	20437564
chr10	20490966	20491338
chr10	20731700	20731770
chr10	20743731	20744026
chr10	20744375	20744767
chr10	20870990	20871218
chr10	20871604	20871773
chr10	20893363	20893753
chr10	20948265	20948589
chr10	20961478	20961725
chr10	20961895	20962351
chr10	20967553	20967810
chr10	21003331	21003624
chr10	21004592	21004759
chr10	21010570	21010945
chr10	21014893	21015328
chr10	21018376	21018608
chr10	21029724	21030185
chr10	21044152	21044452
chr10	21100079	21100384
chr10	21381604	21381789
chr10	21392264	21392703
chr10	21395952	21396081
chr10	21402030	21402310
chr10	21485841	21486013
chr10	21594543	21595237
chr10	21606476	21606777
chr10	21610723	21611038
chr10	21738120	21738190
chr10	21762421	21762814
chr10	21798559	21798716
chr10	21821869	21822303
chr10	21842137	21842234
chr10	21861898	21862155
chr10	21862360	21863722
chr10	21864174	21864380
chr10	21865349	21865575
chr10	21866449	21866803
chr10	21915995	21916210
chr10	21924906	21925207
chr10	21955070	21955634
chr10	21964331	21964486
chr10	21967072	21967400
chr10	21976020	21976117
chr10	21976454	21977201
chr10	21977405	21977842
chr10	21983964	21984320
chr10	21989744	21989930
chr10	22042269	22042446
chr10	25662405	25662594
chr10	25692521	25692904
chr10	25693440	25693545
chr10	25880919	25881165
chr10	25987158	25987773
chr10	26022748	26023114
chr10	26124795	26124969
chr10	26484219	26484449
chr10	26637939	26638119
chr10	26650196	26650464
chr10	26667286	26667592
chr10	26673818	26674128
chr10	26708185	26708300
chr10	28391640	28391827
chr10	28406221	28406474
chr10	28490869	28491093
chr10	28535876	28536225
chr10	28952996	28953191
chr10	29551915	29552113
chr10	29977160	29977871
chr10	29978030	29978120
chr10	29978349	29978485
chr10	29978863	29979262
chr10	30032663	30032893
chr10	30048461	30048733
chr10	30208436	30208597
chr10	30297566	30297778
chr10	30457022	30457136
chr10	31026112	31026268
chr10	33847243	33847844
chr10	34060148	34060564
chr10	35208813	35209309
chr10	35210183	35210358
chr10	35691078	35691460
chr10	35857093	35857183
chr10	35857584	35857762
chr10	35871991	35872234
chr10	35940308	35940632
chr10	35955252	35956828
chr10	36000452	36000780
chr10	36022988	36023223
chr10	36050914	36051087
chr10	36077415	36077610
chr10	36167744	36168024
chr10	36305979	36306573
chr10	36346959	36347238
chr10	36485104	36485495
chr10	36485916	36486230
chr10	36628277	36629175
chr10	36720237	36720498
chr10	36761569	36761889
chr10	36945574	36945726
chr10	36962220	36962764
chr10	36972834	36973018
chr10	36977957	36978218
chr10	37344835	37344999
chr10	37379089	37379170
chr10	37596599	37596808
chr10	37637175	37637381
chr10	37821520	37821719
chr10	37875231	37875406
chr10	38031831	38032272
chr10	42628967	42629266
chr10	42644068	42644298
chr10	42658629	42659054
chr10	42659872	42659979
chr10	42669657	42669972
chr10	42707669	42707893
chr10	42749453	42749749
chr10	42819070	42819421
chr10	42857683	42857894
chr10	42858239	42858792
chr10	43157250	43157432
chr10	43157779	43158079
chr10	43220052	43220247
chr10	43437697	43438262
chr10	43554821	43555294
chr10	43699605	43699916
chr10	43722435	43722604
chr10	43745030	43745180
chr10	43797059	43797130
chr10	44057683	44057861
chr10	44096666	44096830
chr10	44476386	44476809
chr10	44477176	44477987
chr10	44831965	44832165
chr10	44939529	44939787
chr10	45011561	45011730
chr10	45202984	45203153
chr10	45226806	45227284
chr10	45230552	45230804
chr10	45234626	45234820
chr10	45236719	45236924
chr10	45235661	45236333
chr10	45242211	45242380
chr10	45243013	45243385
chr10	45243724	45243893
chr10	45245008	45245184
chr10	45250035	45250250
chr10	45255936	45256119
chr10	45256515	45256637
chr10	45366783	45366971
chr10	45581956	45582447
chr10	45661534	45662047
chr10	45818725	45819087
chr10	45876585	45876838
chr10	46184630	46184788
chr10	46185173	46185390
chr10	46511968	46512691
chr10	46850247	46850401
chr10	46888806	46889026
chr10	46889265	46889472
chr10	47022451	47022786
chr10	47021269	47022103
chr10	47023139	47023467
chr10	47132945	47133023
chr10	47197584	47197827
chr10	47240955	47241115
chr10	47666108	47666301
chr10	47742993	47743267
chr10	49591675	49591762
chr10	49707785	49707990
chr10	49799360	49799612
chr10	49800180	49800653
chr10	50583261	50583445
chr10	50958413	50958505
chr10	51168259	51168357
chr10	51318484	51319011
chr10	51348086	51348556
chr10	51508621	51508803
chr10	51535838	51536669
chr10	51771932	51772135
chr10	51790842	51791071
chr10	51809019	51809133
chr10	51835798	51835928
chr10	52590153	52590556
chr10	53415515	53415808
chr10	53415974	53416651
chr10	53417039	53417288
chr10	53439172	53439488
chr10	53648686	53649254
chr10	54224437	54225105
chr10	54425891	54426106
chr10	54426331	54426793
chr10	54635590	54635827
chr10	54810350	54810555
chr10	54931507	54931746
chr10	54998702	54998860
chr10	54999016	54999143
chr10	55099851	55100119
chr10	57722654	57723268
chr10	57819103	57819456
chr10	57849038	57849349
chr10	58192444	58192638
chr10	58366665	58366752
chr10	58367065	58367416
chr10	58404149	58404505
chr10	58544181	58544398
chr10	59459795	59460036
chr10	59575869	59576083
chr10	59648330	59648637
chr10	59849635	59849863
chr10	59890147	59891125
chr10	60712029	60712231
chr10	61080862	61081273
chr10	61182420	61182744
chr10	61371705	61371871
chr10	61402564	61402743
chr10	61653947	61654163
chr10	61654634	61655620
chr10	62070442	62070809
chr10	62211300	62211534
chr10	64809432	64809597
chr10	64810694	64810894
chr10	64833014	64833185
chr10	64864619	64864866
chr10	64865073	64865212
chr10	64898055	64898240
chr10	65000532	65001050
chr10	65235022	65235286
chr10	65236462	65236607
chr10	65243881	65244457
chr10	65246930	65247112
chr10	65248039	65248175
chr10	65261883	65262045
chr10	65262324	65262490
chr10	65519711	65519896
chr10	65613042	65613510
chr10	65613852	65614221
chr10	66961415	66961718
chr10	66996338	66996757
chr10	67063135	67063922
chr10	67064342	67064515
chr10	67064751	67065005
chr10	67178517	67178858
chr10	67253544	67253690
chr10	67255669	67255806
chr10	67269490	67269703
chr10	67525519	67525733
chr10	67753292	67753950
chr10	67878726	67878905
chr10	68006049	68006211
chr10	68006382	68007066
chr10	69004893	69005386
chr10	69670536	69670708
chr10	69768356	69768763
chr10	70492085	70492278
chr10	70515145	70515340
chr10	70515480	70515769
chr10	70551199	70551392
chr10	70592765	70593207
chr10	70593641	70593870
chr10	70697944	70698289
chr10	70905754	70905882
chr10	70906033	70906138
chr10	70906295	70906538
chr10	70906760	70906996
chr10	71479691	71479894
chr10	71645924	71646086
chr10	72308606	72308770
chr10	72470593	72471067
chr10	72472098	72472256
chr10	72809457	72809987
chr10	72813493	72813939
chr10	72814074	72814378
chr10	72814566	72814703
chr10	72818864	72819601
chr10	72819944	72820942
chr10	72827015	72827344
chr10	72828232	72828600
chr10	72828826	72829417
chr10	72884012	72884108
chr10	72884241	72884512
chr10	73121350	73121542
chr10	73210013	73210165
chr10	73229775	73230027
chr10	73230325	73230517
chr10	73232530	73232700
chr10	73836585	73837321
chr10	75471159	75471275
chr10	75796742	75797000
chr10	75797425	75797724
chr10	76502924	76503228
chr10	76594390	76594478
chr10	76647754	76648030
chr10	76648361	76649137
chr10	76649400	76649780
chr10	76678926	76679272
chr10	76838719	76839306
chr10	76855571	76855735
chr10	77048096	77048397
chr10	77225514	77226204
chr10	77226722	77226921
chr10	77508000	77508156
chr10	77508370	77508612
chr10	77508883	77509064
chr10	77509193	77509603
chr10	79157840	79158212
chr10	79255870	79256089
chr10	79553077	79553295
chr10	80359425	80359586
chr10	80375462	80375626
chr10	80518990	80519176
chr10	80616658	80616849
chr10	80617085	80617400
chr10	80620377	80620587
chr10	80620882	80621090
chr10	80622470	80622826
chr10	80640685	80641178
chr10	80686083	80686190
chr10	80689292	80689488
chr10	80726864	80727136
chr10	80729072	80729271
chr10	80769453	80769762
chr10	80769893	80770861
chr10	80771297	80771749
chr10	80932948	80933127
chr10	80933279	80933740
chr10	81184799	81184971
chr10	81344887	81345494
chr10	81496095	81496382
chr10	81563827	81564081
chr10	81565195	81565352
chr10	81576184	81576326
chr10	81713253	81713425
chr10	81929901	81930460
chr10	81930706	81931315
chr10	82281867	82282304
chr10	82371745	82371907
chr10	82525403	82525693
chr10	82727363	82727648
chr10	82731695	82731835
chr10	82889274	82889892
chr10	84446714	84446938
chr10	84530941	84531173
chr10	84561436	84562033
chr10	84619744	84620065
chr10	84900751	84900910
chr10	84901108	84901441
chr10	84988028	84988227
chr10	85150209	85150366
chr10	85164850	85165186
chr10	85195545	85195703
chr10	85196208	85196918
chr10	85277695	85277881
chr10	85278024	85278362
chr10	85326777	85327055
chr10	85334023	85334196
chr10	85383922	85384281
chr10	85447282	85447475
chr10	85783245	85783518
chr10	85784178	85784409
chr10	85817058	85817305
chr10	85860470	85860651
chr10	85862250	85862452
chr10	85892521	85892727
chr10	85903604	85903753
chr10	85906283	85906453
chr10	86019778	86019917
chr10	86137949	86138107
chr10	86138354	86138736
chr10	86259588	86259901
chr10	86367388	86368057
chr10	86384239	86384452
chr10	86407052	86407529
chr10	86487445	86487822
chr10	86488634	86488857
chr10	86489211	86489365
chr10	86610887	86611185
chr10	86611436	86612169
chr10	86916878	86917062
chr10	87054065	87054213
chr10	87081566	87081715
chr10	87087158	87087324
chr10	87263294	87263482
chr10	87263844	87264034
chr10	87459516	87459701
chr10	87799039	87799150
chr10	88064846	88065216
chr10	88150728	88150891
chr10	88153426	88154056
chr10	88154730	88155133
chr10	88155732	88155985
chr10	88180899	88181061
chr10	88181958	88182465
chr10	88187343	88187504
chr10	88216511	88216819
chr10	88216999	88217165
chr10	88217589	88217873
chr10	88228610	88228891
chr10	88236714	88237001
chr10	88237512	88239516
chr10	88242939	88243252
chr10	88243867	88244195
chr10	88246725	88247000
chr10	88249481	88249799
chr10	88258464	88258845
chr10	88259817	88259991
chr10	88298003	88298341
chr10	88298757	88299581
chr10	88521207	88521369
chr10	88648982	88649077
chr10	88783995	88784483
chr10	88799170	88799467
chr10	88846246	88846458
chr10	88888380	88888706
chr10	92509961	92510109
chr10	92510866	92511079
chr10	92725170	92725469
chr10	92740305	92740477
chr10	97154785	97155006
chr10	97157511	97157961
chr10	97157018	97157374
chr10	99724361	99724514
chr10	100119602	100119852
chr10	100244108	100244446
chr10	100247140	100247334
chr10	100258214	100258385
chr10	100502631	100502831
chr10	100503085	100503169
chr10	101094968	101095410
chr10	101280433	101280629
chr10	101813098	101813216
chr10	101862289	101862542
chr10	101901641	101901797
chr10	101923384	101923732
chr10	101991502	101991847
chr10	102133572	102133733
chr10	102134436	102134648
chr10	102195982	102196326
chr10	102196516	102196656
chr10	102373367	102373529
chr10	102772902	102773472
chr10	102869653	102869994
chr10	102954413	102954594
chr10	102955016	102955346
chr10	103050699	103051033
chr11	189836	190381
chr11	203745	203921
chr11	361367	361802
chr11	628503	628809
chr11	675983	676444
chr11	676803	676951
chr11	681308	681972
chr11	688677	688858
chr11	860093	860511
chr11	868876	869059
chr11	873261	873551
chr11	915488	915786
chr11	1038955	1039103
chr11	1692399	1692686
chr11	1945410	1945756
chr11	1988254	1988558
chr11	1988723	1988966
chr11	2240646	2240766
chr11	2337611	2337947
chr11	2359658	2359852
chr11	2367088	2367230
chr11	2400211	2400405
chr11	2557706	2557964
chr11	2624304	2624711
chr11	2703870	2704030
chr11	2734327	2734468
chr11	2814674	2814998
chr11	2823798	2824142
chr11	2824313	2824891
chr11	2825103	2825981
chr11	2831052	2831519
chr11	2832928	2833171
chr11	2833454	2833744
chr11	2848189	2848417
chr11	2848611	2848829
chr11	2865792	2865959
chr11	2866867	2866938
chr11	2949100	2949429
chr11	2973568	2974043
chr11	3297789	3298354
chr11	3298503	3298699
chr11	3682785	3683011
chr11	3687800	3687955
chr11	3703378	3703608
chr11	3960965	3961106
chr11	4454471	4454633
chr11	4455994	4456303
chr11	4615603	4615825
chr11	5522340	5522502
chr11	5581316	5581524
chr11	5972294	5972645
chr11	6079901	6080091
chr11	6118568	6118810
chr11	6118957	6119216
chr11	6164699	6165192
chr11	6481820	6482275
chr11	6487325	6487490
chr11	6511754	6511893
chr11	6518201	6518408
chr11	6581055	6581282
chr11	6592938	6593193
chr11	9249259	9249472
chr11	9249743	9250240
chr11	9256532	9256699
chr11	9275133	9275432
chr11	9275619	9275883
chr11	9277087	9277248
chr11	9277919	9278114
chr11	9278943	9279150
chr11	9280714	9280892
chr11	9281168	9281901
chr11	9292958	9293402
chr11	9293537	9294160
chr11	9294363	9294540
chr11	9717707	9717876
chr11	9809306	9809589
chr11	10088282	10088419
chr11	10109713	10110230
chr11	10110671	10111064
chr11	10130118	10130231
chr11	10130557	10130819
chr11	10151970	10152209
chr11	10159274	10159615
chr11	10164145	10164586
chr11	10170173	10170375
chr11	10238421	10238918
chr11	10249563	10249734
chr11	10445758	10446180
chr11	10475515	10475878
chr11	10505246	10505439
chr11	10730135	10730395
chr11	10817179	10817335
chr11	10848272	10848638
chr11	10873821	10874494
chr11	11079463	11079668
chr11	11214210	11214630
chr11	11231754	11231959
chr11	11326393	11326791
chr11	11556385	11556633
chr11	12570447	12570606
chr11	13068894	13069004
chr11	13120955	13121155
chr11	13246186	13246709
chr11	13347911	13348174
chr11	13405548	13406184
chr11	13429030	13429508
chr11	13469670	13469869
chr11	13507694	13507893
chr11	14150329	14150471
chr11	14654407	14654874
chr11	14678227	14678391
chr11	14885115	14885548
chr11	14961255	14961735
chr11	15188622	15188809
chr11	15392433	15392659
chr11	16153503	16153713
chr11	18812967	18813326
chr11	18813931	18814114
chr11	19068631	19068809
chr11	19423129	19423393
chr11	19597369	19597543
chr11	19658804	19658953
chr11	19764371	19764919
chr11	19904296	19904491
chr11	20089979	20090172
chr11	20110617	20111330
chr11	20111594	20112108
chr11	20358572	20358987
chr11	20739723	20740032
chr11	20947430	20947954
chr11	21091110	21091407
chr11	21205290	21205457
chr11	21434645	21435407
chr11	21735371	21736035
chr11	22080479	22080705
chr11	24402575	24402775
chr11	24465096	24465468
chr11	24519005	24519172
chr11	24557322	24557508
chr11	24586755	24586909
chr11	24769022	24769304
chr11	24937372	24937654
chr11	25140096	25140278
chr11	25140820	25141518
chr11	25178420	25178572
chr11	25179604	25179720
chr11	25180292	25180474
chr11	25238257	25238419
chr11	25322183	25322212
chr11	25330411	25330591
chr11	25364995	25365304
chr11	25366329	25366568
chr11	25372133	25372455
chr11	25375745	25375934
chr11	25376847	25377248
chr11	25397919	25398078
chr11	25400987	25401223
chr11	25428601	25428822
chr11	25430523	25430707
chr11	25431422	25431716
chr11	25453481	25453828
chr11	25510453	25510671
chr11	25508357	25508705
chr11	25511498	25511888
chr11	25564410	25564702
chr11	25849461	25849612
chr11	26000367	26000572
chr11	26207071	26207357
chr11	26360267	26360742
chr11	27426391	27426709
chr11	27428558	27429525
chr11	27430086	27430302
chr11	27430457	27430717
chr11	27433453	27433986
chr11	27570929	27572440
chr11	27586023	27586185
chr11	27592407	27592848
chr11	27690863	27691017
chr11	27737860	27738167
chr11	28092738	28093006
chr11	28093247	28093396
chr11	28991046	28991303
chr11	28991581	28991996
chr11	28992190	28992553
chr11	29143103	29143453
chr11	29368266	29368625
chr11	29404378	29404627
chr11	29489182	29489341
chr11	29489829	29490039
chr11	29494988	29495419
chr11	29496986	29497615
chr11	29497897	29498067
chr11	29521361	29521671
chr11	29521867	29522139
chr11	29522772	29523034
chr11	29523366	29523719
chr11	29524413	29524575
chr11	29526188	29526324
chr11	29539017	29539195
chr11	29539898	29540055
chr11	29593478	29594226
chr11	29926242	29926465
chr11	29926689	29927176
chr11	30122213	30122458
chr11	30254867	30255908
chr11	30657423	30658302
chr11	30752064	30752280
chr11	36672554	36673073
chr11	36831005	36831340
chr11	37034805	37035016
chr11	37177308	37177681
chr11	37178690	37178838
chr11	37385954	37386102
chr11	37795094	37795318
chr11	37795449	37796362
chr11	37796760	37796913
chr11	37870902	37871288
chr11	37970442	37971036
chr11	38005912	38006103
chr11	38128234	38128453
chr11	38296144	38296590
chr11	40689349	40689779
chr11	40885958	40886262
chr11	43514257	43514638
chr11	43760388	43760700
chr11	43921287	43921641
chr11	44029741	44030032
chr11	44267539	44267761
chr11	44707954	44708524
chr11	44736486	44736648
chr11	44736833	44737002
chr11	44771081	44771329
chr11	45721470	45721981
chr11	46131729	46131925
chr11	46209639	46209806
chr11	46252740	46252996
chr11	46282560	46282861
chr11	46351869	46352434
chr11	47434117	47434508
chr11	47883902	47884111
chr11	47993906	47994312
chr11	48197022	48197284
chr11	48278164	48278714
chr11	48325547	48326063
chr11	48434173	48434353
chr11	48434481	48434698
chr11	48665642	48665788
chr11	48673753	48673973
chr11	48851189	48851372
chr11	48885243	48885408
chr11	49094080	49094242
chr11	49102545	49102724
chr11	49103522	49103838
chr11	49125784	49126386
chr11	49126606	49126786
chr11	49140845	49141260
chr11	49150155	49150285
chr11	49150571	49151025
chr11	49151687	49151863
chr11	49394038	49394287
chr11	49406903	49406933
chr11	49413255	49413412
chr11	49413777	49413941
chr11	49417657	49417938
chr11	49471795	49472082
chr11	49472364	49472922
chr11	49547858	49548066
chr11	49548293	49548462
chr11	49556485	49556692
chr11	49578730	49579049
chr11	49664766	49664995
chr11	49734613	49734766
chr11	49876183	49876673
chr11	50017841	50018031
chr11	50018418	50018582
chr11	50019205	50019797
chr11	50094707	50094858
chr11	50095016	50095215
chr11	50516911	50517177
chr11	60100163	60100433
chr11	60100812	60100980
chr11	60101232	60101539
chr11	60179351	60179686
chr11	60179930	60180326
chr11	60449344	60449550
chr11	60477949	60478137
chr11	60478339	60478524
chr11	60496066	60496323
chr11	60961744	60961930
chr11	61011088	61011378
chr11	61185369	61185804
chr11	62289529	62289817
chr11	62448205	62448769
chr11	62533140	62533338
chr11	62573118	62573701
chr11	62710974	62711160
chr11	62810372	62810525
chr11	63057874	63058440
chr11	63059333	63059488
chr11	63149927	63150280
chr11	63151398	63151682
chr11	63173014	63173194
chr11	63268528	63268725
chr11	63270078	63270272
chr11	63275643	63276107
chr11	63277617	63277828
chr11	63278218	63278442
chr11	63379066	63379352
chr11	63379713	63379990
chr11	63500057	63500593
chr11	63595153	63595310
chr11	63664921	63665114
chr11	63757172	63757326
chr11	63800787	63801135
chr11	63803778	63804102
chr11	63804490	63804739
chr11	64159296	64159445
chr11	64807527	64807768
chr11	65838981	65839276
chr11	66513412	66513692
chr11	66588781	66588958
chr11	66589619	66589843
chr11	66667007	66667809
chr11	66728817	66729002
chr11	66729249	66729463
chr11	66865427	66865683
chr11	67360009	67360504
chr11	67581093	67581236
chr11	67690062	67690391
chr11	67766434	67766636
chr11	67807487	67807772
chr11	67991025	67991234
chr11	68096457	68097050
chr11	68176986	68177131
chr11	68258888	68259207
chr11	68409767	68410549
chr11	68411062	68411378
chr11	68411527	68412013
chr11	68439854	68440032
chr11	68469035	68469350
chr11	68512773	68513133
chr11	68554536	68554926
chr11	68611175	68611374
chr11	69726542	69727309
chr11	70904874	70905395
chr11	71011599	71011838
chr11	71359014	71359202
chr11	71359689	71360231
chr11	71360387	71360614
chr11	71362661	71363128
chr11	71476718	71476875
chr11	71835764	71836234
chr11	71915141	71915447
chr11	71916328	71916514
chr11	71919414	71919778
chr11	71940512	71940797
chr11	71974926	71975254
chr11	71989695	71990097
chr11	72030462	72030631
chr11	72067545	72067942
chr11	72246734	72246976
chr11	72262626	72262645
chr11	72283274	72283707
chr11	72292238	72292616
chr11	72292996	72293307
chr11	72301393	72301779
chr11	72414287	72414555
chr11	72480716	72480901
chr11	72504641	72504798
chr11	72558087	72558487
chr11	72565280	72565647
chr11	72565949	72566287
chr11	72584646	72584828
chr11	72586366	72586706
chr11	72601824	72602153
chr11	72664671	72664948
chr11	73033605	73033767
chr11	73064112	73064300
chr11	73087968	73088318
chr11	73184037	73184283
chr11	73256114	73256870
chr11	73304882	73305078
chr11	73408341	73408769
chr11	73450276	73450454
chr11	73450695	73450996
chr11	73541983	73542483
chr11	73971658	73971865
chr11	74124571	74124690
chr11	74272622	74272816
chr11	74433261	74433465
chr11	74666093	74666486
chr11	74989605	74989912
chr11	75081225	75081386
chr11	75091690	75092323
chr11	75385135	75385325
chr11	78103265	78103373
chr11	78218867	78219122
chr11	78290403	78290741
chr11	78290975	78291379
chr11	78291951	78292120
chr11	78292792	78293301
chr11	78296967	78297131
chr11	78315335	78315417
chr11	78366493	78366720
chr11	78366961	78367135
chr11	78371861	78372011
chr11	78399421	78400756
chr11	78486459	78486653
chr11	78487054	78487590
chr11	78629705	78631249
chr11	78669205	78669427
chr11	78670086	78670455
chr11	78687436	78687651
chr11	78688068	78688116
chr11	78708300	78708488
chr11	78766229	78766639
chr11	78779119	78779323
chr11	78796812	78797063
chr11	78904344	78904829
chr11	80160660	80161006
chr11	80851645	80852340
chr11	80949317	80949544
chr11	81693717	81694094
chr11	82175716	82175874
chr11	82708962	82709305
chr11	82739334	82739858
chr11	82871365	82871777
chr11	82872014	82872182
chr11	82873504	82873820
chr11	82901870	82902044
chr11	82902970	82903223
chr11	82956728	82956991
chr11	85265343	85265505
chr11	85265973	85266288
chr11	86314715	86314886
chr11	86315898	86316115
chr11	86354861	86355054
chr11	86364462	86365397
chr11	86379692	86379893
chr11	86488002	86488332
chr11	86489575	86490077
chr11	86859782	86860220
chr11	86971677	86971818
chr11	87197592	87197847
chr11	87251878	87251892
chr11	87254971	87255127
chr11	87292355	87292530
chr11	87366395	87366629
chr11	87497995	87498164
chr11	87525112	87525274
chr11	87526012	87526242
chr11	87777114	87777242
chr11	87862212	87862410
chr11	87916570	87916764
chr11	87917718	87917970
chr11	87965612	87965900
chr11	87972913	87973138
chr11	88014235	88014382
chr11	88033439	88033587
chr11	88034806	88034961
chr11	88610890	88611071
chr11	88612017	88612240
chr11	89963584	89963746
chr11	90025427	90025822
chr11	90026034	90026245
chr11	90786762	90786954
chr11	90954221	90954817
chr11	90955791	90956015
chr11	90956201	90956492
chr11	90994920	90995380
chr11	92322146	92322260
chr11	92324425	92324657
chr11	92324064	92324233
chr11	92386606	92386706
chr11	92393701	92393913
chr11	92394086	92395053
chr11	92395191	92395413
chr11	92646484	92646809
chr11	92646957	92647156
chr11	92984770	92984993
chr11	93046484	93046681
chr11	93141149	93141315
chr11	93994721	93994883
chr11	94067735	94068189
chr11	94095865	94096126
chr11	94096336	94096498
chr11	94105214	94105360
chr11	95058474	95058679
chr11	95185634	95185792
chr11	95315903	95316064
chr11	95341927	95342151
chr11	95459157	95459404
chr11	95800500	95800665
chr11	95854152	95854515
chr11	95859905	95860417
chr11	95911517	95911787
chr11	96084925	96085039
chr11	96091285	96091467
chr11	96118912	96119322
chr11	96119798	96120198
chr11	96143004	96143320
chr11	96516175	96516454
chr11	97702318	97702670
chr11	97732678	97733105
chr11	97733630	97733802
chr11	97864151	97864348
chr11	97865383	97865494
chr11	97865792	97866107
chr11	97870502	97871555
chr11	97898990	97899230
chr11	97941079	97941349
chr11	98162432	98162710
chr11	98183221	98183700
chr11	98264135	98264298
chr11	98264792	98265249
chr11	98266624	98267044
chr11	98270763	98271571
chr11	98271884	98272036
chr11	98278770	98278937
chr11	98314416	98314668
chr11	98415406	98415691
chr11	98486038	98486362
chr11	98509330	98509697
chr11	98514424	98514587
chr11	98517233	98517943
chr11	98544238	98544557
chr11	98545044	98545296
chr11	98549242	98549304
chr11	98567614	98568333
chr11	98582179	98582360
chr11	98624369	98624694
chr11	98624832	98625094
chr11	98738817	98739123
chr11	98812559	98812778
chr11	98882758	98883164
chr11	98883559	98883760
chr11	98919050	98919152
chr11	98970445	98970613
chr11	99006123	99006276
chr11	99035303	99035791
chr11	99101306	99101514
chr11	99178911	99179179
chr11	99201190	99201702
chr11	99262428	99262634
chr11	99293141	99293449
chr11	99394286	99394558
chr11	99394803	99395008
chr11	99409690	99409864
chr11	99410344	99410511
chr11	99419589	99419766
chr11	99421016	99421292
chr11	99421715	99421884
chr11	99423222	99423390
chr11	99423897	99424064
chr11	99445913	99446109
chr11	99510773	99511054
chr11	99532684	99532835
chr11	99572126	99572734
chr11	99573146	99573682
chr11	99596632	99597161
chr11	99597592	99597854
chr11	99598033	99598208
chr11	99600239	99600659
chr11	99601618	99601798
chr11	99612445	99612511
chr11	99625174	99625618
chr11	99625982	99626424
chr11	99627309	99627471
chr11	99627695	99628381
chr11	99651490	99651661
chr11	99652109	99652207
chr11	99755886	99756044
chr11	99756168	99756293
chr11	99761927	99762107
chr11	99762438	99762626
chr11	99774038	99774181
chr11	99774412	99774545
chr11	99815027	99815223
chr11	99837375	99837537
chr11	99838200	99838400
chr11	99838660	99839125
chr11	99839572	99839752
chr11	99877554	99877855
chr11	99893422	99894225
chr11	99894369	99895170
chr11	99895440	99895641
chr11	99895855	99896155
chr11	99899739	99900071
chr11	99907068	99907130
chr11	99907632	99907815
chr11	99908216	99908626
chr11	99908973	99909343
chr11	99911914	99912287
chr11	99954689	99954845
chr11	99982055	99982572
chr11	100002722	100002899
chr11	100016942	100017257
chr11	100021438	100022021
chr11	100036198	100036555
chr11	100060919	100061071
chr11	100062202	100062327
chr11	100063377	100063547
chr11	100087700	100087856
chr11	100088710	100089217
chr11	100090079	100090420
chr11	100400310	100400466
chr11	100410299	100410421
chr11	100410576	100410774
chr11	100467936	100468095
chr11	100987961	100988391
chr11	101082653	101083353
chr11	101297537	101297738
chr11	101536596	101537007
chr11	101537255	101538006
chr11	101644609	101645022
chr11	101721178	101721507
chr11	101726880	101727042
chr11	101833599	101834021
chr11	102164661	102165070
chr11	102425674	102425896
chr11	102704587	102704754
chr11	102732796	102733181
chr11	102733311	102733496
chr11	102733941	102734467
chr11	102974989	102975750
chr11	103098238	103098437
chr11	103098816	103098986
chr11	103117612	103117805
chr11	103119285	103119446
chr11	103124538	103124666
chr11	103478158	103478557
chr11	103481088	103481682
chr11	103612727	103612985
chr11	103613521	103613683
chr11	103611935	103612491
chr11	103617903	103618331
chr11	103780827	103781290
chr11	103788264	103788522
chr11	103823604	103823837
chr11	103865243	103865520
chr11	103916041	103916325
chr11	103979729	103979794
chr11	103980241	103980417
chr11	104131280	104131805
chr11	104156891	104157214
chr11	104246415	104246796
chr11	104255222	104255582
chr11	104255917	104256547
chr11	104278000	104278641
chr11	104311619	104311898
chr11	104312046	104312214
chr11	104380563	104380911
chr11	104381177	104381488
chr11	104384883	104385055
chr11	104385741	104386106
chr11	104405989	104406184
chr11	104665636	104665768
chr11	104777023	104777858
chr11	104780981	104781168
chr11	104782791	104783166
chr11	104783883	104784051
chr11	104798317	104798550
chr11	104836294	104836468
chr11	104837013	104837524
chr11	104863133	104864031
chr11	104867336	104867909
chr11	104868929	104869337
chr11	104878788	104879044
chr11	105020743	105020934
chr11	105022244	105022504
chr11	105022769	105022982
chr11	105023313	105023572
chr11	105023746	105024601
chr11	105053164	105053429
chr11	105083026	105083207
chr11	105110986	105111372
chr11	105130132	105130257
chr11	105130782	105131121
chr11	105142569	105142769
chr11	105160697	105160909
chr11	105161398	105161641
chr11	105162276	105162561
chr11	105169158	105169504
chr11	105172835	105173108
chr11	105173356	105174187
chr11	105187939	105188290
chr11	105189661	105190145
chr11	105193913	105194671
chr11	105194838	105195045
chr11	105196160	105196372
chr11	105198651	105198940
chr11	105199303	105199526
chr11	105206787	105207055
chr11	105221428	105221677
chr11	105221964	105222294
chr11	105222429	105222446
chr11	105268217	105268947
chr11	105269686	105270183
chr11	105270781	105271723
chr11	105271965	105272226
chr11	105273522	105273758
chr11	105895888	105896021
chr11	105909031	105909488
chr11	105936455	105936663
chr11	105951529	105951711
chr11	105951940	105952091
chr11	105984840	105985273
chr11	106117738	106117980
chr11	106210467	106210687
chr11	106211078	106211391
chr11	106221332	106221538
chr11	106224948	106225165
chr11	106239617	106239784
chr11	106254133	106254329
chr11	106254932	106255097
chr11	106255259	106255525
chr11	106404794	106404976
chr11	106440347	106440467
chr11	106441210	106441394
chr11	106520989	106521469
chr11	106567935	106568116
chr11	106568254	106568600
chr11	106577624	106578170
chr12	1813372	1814118
chr12	2180266	2180447
chr12	2366814	2366987
chr12	2588459	2588611
chr12	2635474	2635646
chr12	11142379	11142739
chr12	11275584	11276119
chr12	11276885	11277519
chr12	11413988	11414144
chr12	11463269	11463585
chr12	11683880	11684039
chr12	12071605	12071816
chr12	12171357	12171550
chr12	12171751	12171913
chr12	12410916	12411165
chr12	13141666	13142006
chr12	13521083	13521295
chr12	13522133	13522345
chr12	13572324	13572539
chr12	13633709	13633839
chr12	13712748	13712881
chr12	14019482	14019736
chr12	14091444	14091709
chr12	14619758	14620737
chr12	14680315	14680499
chr12	14801309	14801592
chr12	14801776	14802377
chr12	14802782	14803251
chr12	15050323	15050500
chr12	15098147	15098714
chr12	15156810	15157031
chr12	15282776	15282877
chr12	15447685	15447996
chr12	15475213	15475709
chr12	15475978	15476213
chr12	15476365	15476518
chr12	15541468	15541943
chr12	15582772	15583295
chr12	16136990	16137205
chr12	16595093	16595269
chr12	17853725	17853866
chr12	17883669	17883851
chr12	17910921	17911165
chr12	18036887	18037293
chr12	18118169	18118475
chr12	18118747	18119199
chr12	18283546	18284128
chr12	18728499	18728765
chr12	18867389	18867579
chr12	18918314	18918515
chr12	19012493	19012814
chr12	19055770	19056200
chr12	19155226	19155585
chr12	19155845	19156093
chr12	19338929	19339200
chr12	19415704	19415962
chr12	19448570	19448746
chr12	19525331	19525963
chr12	19571561	19571925
chr12	19572240	19572642
chr12	19572812	19573020
chr12	19573332	19573824
chr12	19575091	19575499
chr12	19577161	19577385
chr12	19577538	19578082
chr12	19578345	19578512
chr12	20347091	20347278
chr12	20347422	20347749
chr12	20791753	20791828
chr12	20901895	20902332
chr12	20902722	20903483
chr12	20903944	20904387
chr12	21011996	21012358
chr12	21245737	21246134
chr12	21615485	21616059
chr12	21651502	21651725
chr12	21808276	21808522
chr12	21813685	21814356
chr12	21839947	21840151
chr12	21900384	21900920
chr12	21901135	21901666
chr12	21954976	21955320
chr12	22056871	22057030
chr12	22182299	22182461
chr12	22202095	22202188
chr12	22318688	22318893
chr12	22319800	22320003
chr12	22320507	22320731
chr12	22752698	22753012
chr12	22796572	22796822
chr12	22797108	22797672
chr12	23218888	23219081
chr12	23219507	23220007
chr12	23694592	23694774
chr12	24732115	24732479
chr12	24815460	24815664
chr12	25176810	25177299
chr12	25340133	25340278
chr12	25340608	25341275
chr12	25455633	25455825
chr12	25478651	25478796
chr12	25488477	25488704
chr12	25490787	25491029
chr12	26441503	26441809
chr12	26441945	26442121
chr12	27395928	27396196
chr12	27785315	27785620
chr12	27928861	27929026
chr12	28494412	28494712
chr12	28592227	28592617
chr12	28668817	28669015
chr12	29796305	29796927
chr12	30209885	30210159
chr12	30327890	30328142
chr12	30328654	30329315
chr12	30329478	30329639
chr12	30394737	30395010
chr12	30435020	30435335
chr12	30478237	30478708
chr12	30479022	30479236
chr12	30805457	30805965
chr12	30934256	30934411
chr12	30934846	30935033
chr12	31310748	31310899
chr12	31482450	31482823
chr12	31482982	31483100
chr12	31957064	31957199
chr12	32321029	32321197
chr12	32473471	32473717
chr12	32495311	32495424
chr12	32621183	32621879
chr12	32655190	32655691
chr12	33054156	33054326
chr12	33153697	33154385
chr12	33925677	33925825
chr12	33932192	33932391
chr12	34305438	34305764
chr12	34308806	34308951
chr12	34355115	34355304
chr12	34364841	34364974
chr12	34588396	34588589
chr12	34627883	34628476
chr12	35458752	35459047
chr12	35522777	35522917
chr12	35523810	35524438
chr12	35583324	35583818
chr12	35610411	35610764
chr12	35652379	35652671
chr12	35700501	35700708
chr12	35872892	35873194
chr12	35928200	35928461
chr12	35938313	35938505
chr12	36194811	36195084
chr12	36195233	36195494
chr12	36195922	36196610
chr12	36234741	36235093
chr12	36235673	36235986
chr12	36271088	36271611
chr12	36394702	36395136
chr12	36474451	36474720
chr12	40603715	40603917
chr12	40604186	40604370
chr12	46547348	46547607
chr12	47476290	47476537
chr12	47532351	47532599
chr12	47799692	47800487
chr12	49048018	49048620
chr12	50539526	50540339
chr12	50540504	50540797
chr12	50677396	50677781
chr12	50891906	50892088
chr12	52137747	52137905
chr12	52419400	52419919
chr12	52423406	52423601
chr12	53800857	53801156
chr12	54506572	54506873
chr12	54578895	54579028
chr12	55345275	55345442
chr12	55346110	55346664
chr12	55348734	55349058
chr12	65686996	65687817
chr12	69095689	69095883
chr12	73061325	73061901
chr12	73095499	73096012
chr12	74412567	74412810
chr12	74502176	74502381
chr12	74503703	74503880
chr12	74529221	74529402
chr12	74632656	74632828
chr12	74633499	74634094
chr12	75029006	75029275
chr12	75149963	75150332
chr12	75225251	75225432
chr12	75553710	75554035
chr12	75932529	75932914
chr12	75933147	75933306
chr12	76006040	76006803
chr12	76078990	76079402
chr12	76079761	76080148
chr12	76430826	76431035
chr12	77291867	77292066
chr12	78096541	78096767
chr12	79030244	79030584
chr12	79030730	79030922
chr12	79079893	79080275
chr12	81896098	81896285
chr12	82322273	82322783
chr12	83602078	83602220
chr12	84332525	84332895
chr12	85262392	85262655
chr12	85262902	85263088
chr12	85265868	85266139
chr12	85353268	85353436
chr12	85353841	85354048
chr12	85358037	85358874
chr12	85361464	85361948
chr12	85362760	85363031
chr12	85363515	85363683
chr12	85364243	85364468
chr12	85366610	85366767
chr12	85386344	85386528
chr12	85407241	85407415
chr12	85407958	85408062
chr12	85408274	85408499
chr12	85408745	85409263
chr12	85410196	85410485
chr12	85409443	85410067
[truncated: 11,199 more rows]
